# Supplementary material for: Functional variants identify sex-specific genes and pathways in Alzheimer’s Disease
Source: Nat Commun. 2023 May 13;14:2765. doi: 10.1038/s41467-023-38374-z (PMC10183026; doi:10.1038/s41467-023-38374-z)
Supplement: Supplementary file 3 — Supplementary Data 1-3 [file 41467_2023_38374_MOESM3_ESM.xlsx]

## Sheet: Supplementary Data 1
Supplementary Data 1. top EAML candidate genes of Full, Men, and Women cohort
Combined (Men + Women)
gene	Rank_EAML	meanMCC	logMCC	zscore	pvalue	fdr
APOE	1	0.329288	0.284638	16.7669	4.26417e-63	5.9127e-59
ZNF681	2	0.182386	0.167529	9.34823	8.91276e-21	6.17922e-17
FAM69B	3	0.1731	0.159644	8.84873	8.85178e-19	4.09129e-15
DTL	4	0.159214	0.147737	8.09444	5.75283e-16	1.99422e-12
GJA3	5	0.158104	0.146778	8.03373	9.45541e-16	2.62217e-12
MTHFSD	6	0.157237	0.146029	7.98629	1.39059e-15	3.21364e-12
CPXM2	7	0.153495	0.142791	7.78115	7.18704e-15	1.32482e-11
ZNF707	8	0.153354	0.142668	7.77335	7.64354e-15	1.32482e-11
EHBP1L1	9	0.143842	0.134387	7.24877	4.20565e-13	6.4795e-10
PPT2	10	0.143501	0.134088	7.22985	4.83531e-13	6.70465e-10
RHBDF2	11	0.143197	0.133823	7.21303	5.47189e-13	6.89757e-10
PTGDR2	12	0.138351	0.129575	6.94392	3.81372e-12	4.40676e-09
CYP4F12	13	0.13659	0.128027	6.84585	7.60208e-12	8.10849e-09
GLB1L3	14	0.135447	0.127021	6.78213	1.18418e-11	1.17285e-08
TMEM201	15	0.134225	0.125944	6.71391	1.89479e-11	1.75154e-08
SLC6A15	16	0.133076	0.12493	6.64967	2.9375e-11	2.54571e-08
PPHLN1	17	0.128107	0.120535	6.37126	1.87484e-10	1.5292e-07
IQCF6	18	0.12696	0.119518	6.30683	2.84809e-10	2.19398e-07
FRMD1	19	0.12621	0.118852	6.26466	3.73652e-10	2.72687e-07
FSIP1	20	0.124546	0.117373	6.17097	6.78702e-10	4.70544e-07
ZNF382	21	0.124255	0.117115	6.15459	7.52715e-10	4.97007e-07
MYH15	22	0.122565	0.11561	6.05931	1.36703e-09	8.3593e-07
C14orf39	23	0.122525	0.115574	6.05703	1.38658e-09	8.3593e-07
BCL2L15	24	0.122346	0.115415	6.04692	1.47645e-09	8.53019e-07
METTL2B	25	0.121976	0.115086	6.02607	1.67998e-09	9.31782e-07
C8G	26	0.120943	0.114164	5.96768	2.40644e-09	1.28337e-06
CRB2	27	0.120621	0.113877	5.94948	2.68994e-09	1.38143e-06
OPRD1	28	0.119878	0.113214	5.90749	3.47368e-09	1.71895e-06
STEAP2	29	0.119778	0.113124	5.90182	3.5951e-09	1.71895e-06
STH	30	0.119511	0.112886	5.88671	3.93966e-09	1.82091e-06
TSSC4	31	0.117443	0.111037	5.76959	7.94638e-09	3.55434e-06
CDC20B	32	0.117207	0.110826	5.75621	8.60237e-09	3.72751e-06
LDHAL6B	33	0.116742	0.110409	5.72984	1.00526e-08	4.2239e-06
SBSPON	34	0.115097	0.108935	5.63645	1.73587e-08	7.07927e-06
C2CD3	35	0.113517	0.107518	5.54666	2.91174e-08	1.15355e-05
PVR	36	0.112971	0.107027	5.51557	3.47658e-08	1.33906e-05
OR8H3	37	0.112222	0.106354	5.47293	4.42646e-08	1.65885e-05
CYP4B1	38	0.111744	0.105924	5.44571	5.15992e-08	1.88283e-05
FAM193B	39	0.109973	0.10433	5.34473	9.05533e-08	3.21952e-05
CYP20A1	40	0.109777	0.104153	5.33349	9.63439e-08	3.31252e-05
ZNF548	41	0.109724	0.104105	5.33049	9.79469e-08	3.31252e-05
ABCC10	42	0.108757	0.103233	5.27526	1.32571e-07	4.37673e-05
STK31	43	0.107293	0.101912	5.19153	2.08568e-07	6.72559e-05
FBXW8	44	0.107001	0.101648	5.17484	2.2811e-07	7.18858e-05
NQO1	45	0.106563	0.101253	5.1498	2.60761e-07	8.03491e-05
GDF5	46	0.105387	0.100189	5.0824	3.72687e-07	0.000112341
LRIG1	47	0.104638	0.0995113	5.03947	4.66827e-07	0.000137724
OR5M10	48	0.103961	0.0988986	5.00065	5.71363e-07	0.000165052
IGSF5	49	0.10325	0.0982547	4.95986	7.05433e-07	0.000198173
LRRC6	50	0.103207	0.0982151	4.95735	7.146e-07	0.000198173
NOP56	51	0.101567	0.0967279	4.86314	1.15537e-06	0.000314124
TECPR2	52	0.101058	0.0962659	4.83387	1.33901e-06	0.000355526
B3GALT5	53	0.101007	0.0962195	4.83094	1.35893e-06	0.000355526
HLA-C	54	0.100922	0.0961423	4.82604	1.39271e-06	0.000357618
DOCK4	55	0.0995695	0.0949127	4.74815	2.05281e-06	0.000513078
SLCO1B7	56	0.0995366	0.0948828	4.74626	2.07215e-06	0.000513078
CMYA5	57	0.0987703	0.0941855	4.70209	2.57511e-06	0.00062643
CD300A	58	0.0986648	0.0940896	4.69601	2.6529e-06	0.000634227
ANKRD18B	59	0.0975954	0.0931157	4.63432	3.58119e-06	0.000841641
FGD2	60	0.0966634	0.0922662	4.5805	4.63859e-06	0.00107198
TRAF3IP2	61	0.0964309	0.0920542	4.56707	4.94585e-06	0.00112425
PELO	62	0.0955609	0.0912604	4.51679	6.27845e-06	0.00140414
SLC9C1	63	0.0949724	0.0907231	4.48275	7.36865e-06	0.0016218
PREP	64	0.0945886	0.0903725	4.46054	8.17519e-06	0.00177121
CCDC178	65	0.094398	0.0901984	4.44951	8.60657e-06	0.00183598
SLC39A4	66	0.0942784	0.090089	4.44259	8.8884e-06	0.00186737
ICAM5	67	0.0941993	0.0900168	4.43801	9.07959e-06	0.00187907
RNF43	68	0.0939747	0.0898115	4.42501	9.64398e-06	0.00196652
PSMF1	69	0.0938642	0.0897104	4.4186	9.93415e-06	0.00199633
PRKAG3	70	0.0937942	0.0896465	4.41455	1.0122e-05	0.00200503
BYSL	71	0.0935889	0.0894588	4.40266	1.06931e-05	0.00208832
TPO	72	0.0933462	0.0892368	4.3886	1.14082e-05	0.00219703
ZNF606	73	0.0932664	0.0891638	4.38397	1.16534e-05	0.0022135
LRP3	74	0.0929842	0.0889057	4.36762	1.25607e-05	0.00235361
CNPPD1	75	0.0927131	0.0886575	4.3519	1.3496e-05	0.00249515
CXADR	76	0.0920934	0.0880903	4.31597	1.58903e-05	0.00289915
ZMYM5	77	0.0915185	0.0875637	4.28261	1.84713e-05	0.00332628
KRT36	78	0.0914678	0.0875173	4.27967	1.87168e-05	0.00332728
BAZ1A	79	0.0913209	0.0873826	4.27114	1.94475e-05	0.00341341
DCLRE1B	80	0.0907118	0.0868244	4.23578	2.27763e-05	0.0039477
SLC10A6	81	0.0905394	0.0866663	4.22576	2.38132e-05	0.00407646
ZKSCAN3	82	0.0904392	0.0865745	4.21994	2.44362e-05	0.00413211
NACAD	83	0.0902465	0.0863977	4.20875	2.56791e-05	0.00419926
LRRC71	84	0.0902426	0.0863941	4.20852	2.5705e-05	0.00419926
TEFM	85	0.090237	0.086389	4.20819	2.57419e-05	0.00419926
AUNIP	86	0.0900141	0.0861845	4.19524	2.72579e-05	0.00439486
INSM2	87	0.08989	0.0860706	4.18803	2.8139e-05	0.00448478
WDR18	88	0.0896346	0.0858363	4.17318	3.00376e-05	0.00473296
ZNF77	89	0.0892031	0.0854402	4.14809	3.35257e-05	0.00522323
C17orf97	90	0.0889191	0.0851794	4.13157	3.60288e-05	0.00555084
HLA-DRB5	91	0.0887799	0.0850516	4.12347	3.73204e-05	0.00568665
GLIS3	92	0.0886155	0.0849006	4.11391	3.89015e-05	0.00586313
MBOAT4	93	0.0880055	0.0843401	4.0784	4.53462e-05	0.00676097
IFITM5	94	0.0879376	0.0842776	4.07445	4.61242e-05	0.00680381
PTGS1	95	0.0877306	0.0840874	4.06239	4.85724e-05	0.00708953
ARHGEF4	96	0.0872612	0.0836557	4.03505	5.4591e-05	0.00788498
ACSL5	97	0.0869215	0.0833432	4.01525	5.93817e-05	0.00848852
TGS1	98	0.086874	0.0832996	4.01249	6.00824e-05	0.00850105
Men
gene	Rank_EAML	meanMCC	logMCC	zscore	pvalue	fdr
APOE	1	0.40433	0.369193	18.1689	9.10563e-74	1.48067e-69
FAM69B	2	0.203378	0.21963	9.77284	1.47259e-22	1.19729e-18
DTL	3	0.1949	0.2128	9.38944	6.03191e-21	3.2695e-17
CPXM2	4	0.188567	0.207668	9.10135	8.92129e-20	3.62673e-16
GJA3	5	0.186904	0.206316	9.02543	1.78985e-19	5.82095e-16
PRLHR	6	0.183769	0.203762	8.88208	6.56216e-19	1.77846e-15
VNN2	7	0.180495	0.201088	8.73198	2.5025e-18	5.8133e-15
PRSS57	8	0.178472	0.199432	8.63901	5.67026e-18	1.15255e-14
EHBP1L1	9	0.177762	0.19885	8.60636	7.54167e-18	1.36261e-14
ZNF681	10	0.166975	0.189969	8.1078	5.15456e-16	8.38183e-13
C14orf39	11	0.16669	0.189733	8.09453	5.74837e-16	8.49766e-13
PPT2	12	0.160298	0.184432	7.79697	6.34123e-15	8.5929e-12
RHBDF2	13	0.159886	0.184089	7.77772	7.38453e-15	9.23691e-12
MTHFSD	14	0.157552	0.182146	7.6686	1.7389e-14	2.01973e-11
PTGDR2	15	0.156661	0.181403	7.62692	2.40428e-14	2.50404e-11
GZMA	16	0.156594	0.181347	7.62376	2.46385e-14	2.50404e-11
IQCF6	17	0.155019	0.180032	7.54997	4.35357e-14	4.16431e-11
PPHLN1	18	0.154783	0.179835	7.53891	4.73923e-14	4.28137e-11
SMTNL1	19	0.153243	0.178548	7.46665	8.22636e-14	7.04047e-11
C20orf111	20	0.151903	0.177426	7.40367	1.32475e-13	1.03307e-10
STH	21	0.151883	0.177409	7.40273	1.33414e-13	1.03307e-10
SBSPON	22	0.145807	0.172308	7.11635	1.10822e-12	8.19123e-10
CHPF	23	0.142418	0.169452	6.95602	3.50011e-12	2.47458e-09
FSIP1	24	0.141968	0.169071	6.93466	4.07212e-12	2.75903e-09
SLC6A15	25	0.139933	0.167352	6.83813	8.02312e-12	5.21856e-09
ZNF707	26	0.138137	0.165832	6.75278	1.45034e-11	9.07077e-09
LDHAL6B	27	0.13792	0.165648	6.74245	1.55738e-11	9.37948e-09
BCL2L15	28	0.137093	0.164946	6.70309	2.0406e-11	1.18508e-08
CYP20A1	29	0.126638	0.156042	6.20321	5.53234e-10	3.10212e-07
ZNF382	30	0.126282	0.155738	6.18614	6.16559e-10	3.34195e-07
CXADR	31	0.123897	0.153694	6.07143	1.26776e-09	6.65001e-07
KRTAP4-1	32	0.123507	0.15336	6.05266	1.42475e-09	7.23997e-07
TMEM201	33	0.121773	0.151871	5.96908	2.38589e-09	1.17567e-06
TBC1D2	34	0.120411	0.150701	5.90337	3.56145e-09	1.70332e-06
CYP4F12	35	0.120162	0.150487	5.89136	3.83034e-09	1.77958e-06
GDF5	36	0.119936	0.150292	5.88042	4.09222e-09	1.84843e-06
CCDC108	37	0.118564	0.14911	5.8141	6.09595e-09	2.67909e-06
TRAF3IP2	38	0.117348	0.148062	5.75528	8.64991e-09	3.62429e-06
NACAD	39	0.117331	0.148048	5.75445	8.69241e-09	3.62429e-06
EFCAB3	40	0.117159	0.147899	5.74611	9.13181e-09	3.71231e-06
ZNF366	41	0.116996	0.147759	5.73825	9.5659e-09	3.79393e-06
CAPN12	42	0.116387	0.147233	5.70872	1.13828e-08	4.40705e-06
CDC20B	43	0.115287	0.146283	5.65539	1.55489e-08	5.88e-06
GLB1L3	44	0.113211	0.144489	5.55465	2.78169e-08	1.02802e-05
C8G	45	0.113016	0.14432	5.54517	2.93665e-08	1.06118e-05
OR8G2	46	0.112815	0.144145	5.53539	3.10542e-08	1.09777e-05
B3GALT5	47	0.112638	0.143992	5.5268	3.26122e-08	1.12831e-05
MROH1	48	0.112445	0.143825	5.51742	3.44016e-08	1.16542e-05
METTL18	49	0.112355	0.143747	5.51302	3.52725e-08	1.17054e-05
OR5AR1	50	0.110919	0.142503	5.44319	5.2335e-08	1.66622e-05
IQGAP3	51	0.110857	0.142449	5.44015	5.32366e-08	1.66622e-05
SOHLH2	52	0.110854	0.142446	5.43999	5.32829e-08	1.66622e-05
FAM193B	53	0.110752	0.142358	5.43506	5.47788e-08	1.68067e-05
TECPR2	54	0.110254	0.141926	5.41079	6.27479e-08	1.88953e-05
OR8H3	55	0.109164	0.14098	5.35767	8.43003e-08	2.49238e-05
ZNF93	56	0.108967	0.140808	5.34805	8.8907e-08	2.58164e-05
TNNT1	57	0.108658	0.14054	5.33301	9.65998e-08	2.75581e-05
CLEC3A	58	0.107986	0.139956	5.30023	1.15659e-07	3.24263e-05
PSMF1	59	0.106562	0.138717	5.23066	1.68904e-07	4.65518e-05
LRRC6	60	0.106027	0.138251	5.20452	1.94502e-07	5.27133e-05
ICAM5	61	0.105494	0.137787	5.17846	2.23724e-07	5.96391e-05
FCAR	62	0.105119	0.137461	5.16012	2.46796e-07	6.46313e-05
ABI3	63	0.105064	0.137412	5.1574	2.50401e-07	6.46313e-05
ABCC10	64	0.104959	0.137321	5.15229	2.57326e-07	6.5381e-05
ZCCHC9	65	0.102858	0.135488	5.04938	4.43254e-07	0.000110889
STEAP2	66	0.102424	0.135108	5.02807	4.95431e-07	0.000122064
OR5M10	67	0.102256	0.134962	5.01983	5.1716e-07	0.000125516
OR10J3	68	0.101739	0.13451	4.9945	5.89886e-07	0.000141061
NQO1	69	0.101156	0.134001	4.9659	6.83839e-07	0.000161158
SCFD2	70	0.100782	0.133673	4.9475	7.51715e-07	0.000174623
PVR	71	0.100132	0.133105	4.91559	8.85143e-07	0.000202723
SLC10A6	72	0.0999316	0.132929	4.90573	9.30813e-07	0.000210222
RNF43	73	0.099223	0.132308	4.87089	1.11097e-06	0.000247472
LPO	74	0.0986014	0.131764	4.84031	1.29637e-06	0.000284868
OR2T4	75	0.0982533	0.131458	4.82318	1.41287e-06	0.000306329
KCNMB1	76	0.0981085	0.131332	4.81605	1.46425e-06	0.000313291
PELO	77	0.0970704	0.130421	4.76493	1.88924e-06	0.000398973
CHDH	78	0.0966874	0.130085	4.74605	2.07425e-06	0.000432428
OR4A5	79	0.0965191	0.129937	4.73775	2.16102e-06	0.000444815
PAQR6	80	0.0963782	0.129813	4.73081	2.23629e-06	0.000454553
LRIG1	81	0.096157	0.129619	4.7199	2.35959e-06	0.000473695
OPRD1	82	0.0952258	0.1288	4.67396	2.95444e-06	0.000583619
ZMYM5	83	0.0951914	0.12877	4.67227	2.97893e-06	0.000583619
IFITM5	84	0.094491	0.128154	4.63769	3.52333e-06	0.000668713
MYH15	85	0.0944818	0.128146	4.63723	3.53107e-06	0.000668713
HEATR5A	86	0.0944752	0.12814	4.63691	3.53664e-06	0.000668713
KRTAP3-2	87	0.0939025	0.127636	4.60862	4.05355e-06	0.000757641
MYBPH	88	0.0931779	0.126998	4.5728	4.8124e-06	0.000889255
DCLRE1B	89	0.0930379	0.126875	4.56588	4.974e-06	0.000908789
PLIN1	90	0.0929517	0.126799	4.56162	5.07614e-06	0.000917146
HLA-DPB1	91	0.0926512	0.126534	4.54676	5.4479e-06	0.000973498
OR5AC2	92	0.0925224	0.126421	4.54038	5.61521e-06	0.000992488
CRELD2	93	0.0920605	0.126014	4.51753	6.2565e-06	0.00109395
MTHFS	94	0.0917936	0.125778	4.50432	6.65857e-06	0.00115186
CD97	95	0.091328	0.125368	4.48126	7.42025e-06	0.00127011
TEFM	96	0.0908352	0.124933	4.45686	8.31702e-06	0.00140878
TARM1	97	0.0905655	0.124695	4.44349	8.85114e-06	0.0014838
TSSC4	98	0.090514	0.124649	4.44094	8.95661e-06	0.00148616
BAZ1A	99	0.0901547	0.124332	4.42313	9.72799e-06	0.00159394
MAP9	100	0.0901148	0.124297	4.42115	9.81755e-06	0.00159394
KHNYN	101	0.0900782	0.124265	4.41934	9.90026e-06	0.00159394
PSORS1C2	102	0.0895628	0.123809	4.39378	1.11397e-05	0.00177591
TRIB3	103	0.0892672	0.123548	4.37912	1.19162e-05	0.00188126
SCO2	104	0.0891827	0.123473	4.37493	1.21473e-05	0.00189344
OR4N2	105	0.0891543	0.123448	4.37351	1.22263e-05	0.00189344
ADCK2	106	0.0888784	0.123204	4.35982	1.30167e-05	0.00199683
ADAMTS10	107	0.088797	0.123132	4.35579	1.3259e-05	0.002015
ZNF548	108	0.0881828	0.122589	4.32529	1.5233e-05	0.00229356
ZNF3	109	0.0881215	0.122535	4.32225	1.54449e-05	0.00229961
SMG7	110	0.0880896	0.122507	4.32066	1.55561e-05	0.00229961
IGSF5	111	0.0877459	0.122203	4.30359	1.68053e-05	0.0024619
SH2D3A	112	0.0876817	0.122146	4.3004	1.70489e-05	0.00247528
CIB4	113	0.0875461	0.122026	4.29367	1.75747e-05	0.00252905
HEATR6	114	0.0874392	0.121931	4.28835	1.80004e-05	0.00255974
CTNNAL1	115	0.0874138	0.121909	4.28709	1.81028e-05	0.00255974
DENND2A	116	0.0872228	0.12174	4.2776	1.88922e-05	0.00264833
CARD6	117	0.0870683	0.121603	4.26992	1.95545e-05	0.00271774
MAPT	118	0.0870212	0.121561	4.26757	1.9761e-05	0.00272316
UGT3A1	119	0.0867113	0.121287	4.25217	2.11712e-05	0.00289298
HLA-DRB5	120	0.0865775	0.121168	4.24551	2.18094e-05	0.00295535
AHRR	121	0.0864215	0.12103	4.23775	2.25767e-05	0.00303404
CLUH	122	0.0862646	0.120891	4.22995	2.33741e-05	0.00311546
DDR1	123	0.0858985	0.120566	4.21174	2.53412e-05	0.00335019
PIGG	124	0.0857397	0.120426	4.20384	2.62428e-05	0.00344141
INPP1	125	0.0855185	0.12023	4.19283	2.75499e-05	0.00358391
EFCAB4B	126	0.0847193	0.119521	4.15303	3.28102e-05	0.00423434
GMPR2	127	0.0843519	0.119195	4.13473	3.55377e-05	0.00451496
MYSM1	128	0.0843517	0.119194	4.13471	3.554e-05	0.00451496
OR51E1	129	0.0840586	0.118934	4.12011	3.78699e-05	0.00477366
STEAP1B	130	0.0839621	0.118849	4.1153	3.86678e-05	0.00483675
RALGAPA1	131	0.0839159	0.118808	4.113	3.90558e-05	0.00484799
DST	132	0.0834038	0.118353	4.08746	4.36121e-05	0.00537254
C17orf70	133	0.0828963	0.117902	4.06215	4.86238e-05	0.00594489
SYNPO2L	134	0.0824385	0.117495	4.0393	5.36114e-05	0.00650578
ZNF606	135	0.0823869	0.117449	4.03673	5.42025e-05	0.00652879
ECE2	136	0.0820472	0.117147	4.01976	5.82564e-05	0.00696549
ZNF530	137	0.081978	0.117085	4.01631	5.91168e-05	0.00701677
C9orf117	138	0.0819292	0.117042	4.01387	5.97306e-05	0.00703825
TTC39B	139	0.0818491	0.116971	4.00987	6.07513e-05	0.00710703
C2CD3	140	0.081749	0.116881	4.00487	6.20506e-05	0.00720717
CD300A	141	0.0816145	0.116762	3.99816	6.38376e-05	0.00731416
MS4A6E	142	0.081612	0.11676	3.99803	6.38713e-05	0.00731416
ACSL5	143	0.0815335	0.11669	3.99411	6.4937e-05	0.0073842
RXFP4	144	0.0813019	0.116484	3.98254	6.81832e-05	0.0076995
PTPLA	145	0.0812652	0.116451	3.98071	6.87112e-05	0.0077056
VPS13C	146	0.0811197	0.116321	3.97344	7.08429e-05	0.00789024
MYLK4	147	0.080495	0.115765	3.94221	8.07349e-05	0.00893082
VEZT	148	0.0804157	0.115695	3.93824	8.20806e-05	0.00896476
EVA1A	149	0.0804048	0.115685	3.9377	8.22669e-05	0.00896476
STK31	150	0.0803798	0.115663	3.93645	8.26956e-05	0.00896476
LOC728392	151	0.0802594	0.115555	3.93043	8.47957e-05	0.00913154
TNFRSF11B	152	0.0801821	0.115486	3.92656	8.6168e-05	0.00921195
PITX1	153	0.0801539	0.115461	3.92515	8.66754e-05	0.00921195
ERCC6L2	154	0.0801004	0.115414	3.92248	8.7644e-05	0.00925441
TMEM39A	155	0.0799459	0.115276	3.91475	9.04985e-05	0.00949417
NSUN2	156	0.0797481	0.1151	3.90485	9.42825e-05	0.00982774
TMEM140	157	0.0796373	0.115001	3.89931	9.64684e-05	0.00999154
Women
gene	Rank_EAML	meanMCC	logMCC	zscore	pvalue	fdr
APOE	1	0.275928	0.271117	19.0503	6.52857e-81	1.08329e-76
PTGDR2	2	0.124696	0.148589	9.08942	9.95662e-20	8.26051e-16
SLC6A15	3	0.11677	0.141735	8.53218	1.43621e-17	7.94368e-14
PTPLA	4	0.111966	0.137557	8.19254	2.5577e-16	1.061e-12
PRLHR	5	0.106628	0.132893	7.81342	5.56547e-15	1.84696e-11
NQO1	6	0.105343	0.131768	7.72192	1.14587e-14	3.16891e-11
OPRD1	7	0.10491	0.131388	7.69108	1.45895e-14	3.45835e-11
STH	8	0.102341	0.129133	7.50771	6.01685e-14	1.24797e-10
ABI3	9	0.097918	0.125238	7.19111	6.42673e-13	1.17614e-09
IQCF6	10	0.0977314	0.125074	7.17772	7.08819e-13	1.17614e-09
SMTNL1	11	0.0970275	0.124452	7.12721	1.02422e-12	1.54499e-09
ABCC10	12	0.0930429	0.120928	6.84068	7.88157e-12	1.08982e-08
ZNF681	13	0.0882207	0.116646	6.49257	8.43868e-11	1.0771e-07
ZNF606	14	0.0869244	0.115491	6.39873	1.56674e-10	1.85692e-07
LRRC6	15	0.0866765	0.11527	6.38077	1.76196e-10	1.94908e-07
NSUN2	16	0.0847088	0.113515	6.23811	4.42903e-10	4.59318e-07
ATF5	17	0.0820345	0.111125	6.0438	1.50531e-09	1.46927e-06
GPR108	18	0.0785412	0.107994	5.78927	7.06916e-09	6.51659e-06
PRKAG3	19	0.0780256	0.107532	5.75164	8.83804e-09	7.7184e-06
TEFM	20	0.0756128	0.105362	5.5753	2.47108e-08	2.05013e-05
CD97	21	0.0751663	0.104961	5.54263	2.97969e-08	2.35438e-05
CYP4B1	22	0.0743821	0.104254	5.48521	4.12985e-08	3.11485e-05
APOA1BP	23	0.0736308	0.103577	5.43016	5.63043e-08	4.06198e-05
WDHD1	24	0.0731471	0.103141	5.39469	6.86401e-08	4.74561e-05
PSMF1	25	0.0720565	0.102157	5.31468	1.06844e-07	7.09148e-05
GDF5	26	0.0719589	0.102069	5.30752	1.11125e-07	7.09194e-05
TPO	27	0.0715679	0.101715	5.27881	1.30023e-07	7.99064e-05
C20orf111	28	0.0710385	0.101237	5.23993	1.60637e-07	9.16349e-05
C14orf39	29	0.0710067	0.101208	5.23759	1.62686e-07	9.16349e-05
TREM1	30	0.0709609	0.101167	5.23423	1.65675e-07	9.16349e-05
SGIP1	31	0.069734	0.100057	5.14403	2.689e-07	0.000140448
POLD1	32	0.0697155	0.100041	5.14267	2.70857e-07	0.000140448
ZNF224	33	0.0695412	0.099883	5.12985	2.89975e-07	0.000145805
ARHGAP27	34	0.0694248	0.0997777	5.12129	3.03459e-07	0.000148097
ILF3	35	0.0689763	0.0993717	5.08828	3.61322e-07	0.000169146
AUNIP	36	0.0689363	0.0993354	5.08534	3.66977e-07	0.000169146
IFNA10	37	0.068625	0.0990536	5.06242	4.13968e-07	0.000185272
C17orf62	38	0.0685484	0.0989841	5.05678	4.26404e-07	0.000185272
WDR18	39	0.0684939	0.0989348	5.05276	4.35461e-07	0.000185272
UNC45B	40	0.0680833	0.0985628	5.02253	5.09958e-07	0.000211543
RNF43	41	0.0674391	0.0979789	4.97506	6.52289e-07	0.000263986
SOWAHA	42	0.0670455	0.097622	4.94604	7.57377e-07	0.000299218
KLHL38	43	0.0669023	0.0974921	4.93548	7.99541e-07	0.000307026
BAZ1A	44	0.0668544	0.0974486	4.93195	8.14148e-07	0.000307026
CST3	45	0.0666083	0.0972254	4.9138	8.9329e-07	0.000329386
OR8G2	46	0.0664501	0.0970818	4.90213	9.48052e-07	0.000340195
METTL22	47	0.0664067	0.0970425	4.89893	9.6361e-07	0.000340195
SWSAP1	48	0.0659849	0.0966596	4.8678	1.12848e-06	0.000390101
ACSL5	49	0.065876	0.0965607	4.85976	1.17527e-06	0.000397984
FGD3	50	0.0657764	0.0964703	4.85241	1.2197e-06	0.000401123
CD300A	51	0.0657475	0.096444	4.85028	1.23289e-06	0.000401123
TAAR8	52	0.0653888	0.0961182	4.82379	1.40855e-06	0.000439445
RHOBTB3	53	0.0653748	0.0961055	4.82276	1.41584e-06	0.000439445
SDPR	54	0.0653477	0.0960809	4.82076	1.43012e-06	0.000439445
OR5M10	55	0.0651679	0.0959175	4.80748	1.52847e-06	0.000461126
ERN1	56	0.0650094	0.0957736	4.79577	1.62048e-06	0.000480155
PAMR1	57	0.064861	0.0956387	4.78481	1.71153e-06	0.000498235
CXADR	58	0.0647801	0.0955652	4.77883	1.76315e-06	0.000504412
STEAP1B	59	0.06436	0.0951832	4.74778	2.0566e-06	0.000578391
GPR83	60	0.0636773	0.0945624	4.69731	2.63613e-06	0.000729023
ARL5C	61	0.0631955	0.094124	4.66167	3.13654e-06	0.000842836
SLC10A6	62	0.0631843	0.0941137	4.66084	3.14927e-06	0.000842836
ANLN	63	0.0628468	0.0938066	4.63586	3.55449e-06	0.000935853
LRP3	64	0.0628038	0.0937674	4.63268	3.60963e-06	0.000935853
THG1L	65	0.0627125	0.0936842	4.62592	3.7294e-06	0.000952029
FGD2	66	0.0625733	0.0935575	4.61561	3.91935e-06	0.000985361
MCTP1	67	0.0623741	0.0933761	4.60087	4.20735e-06	0.00104031
IFITM5	68	0.0623222	0.0933288	4.59703	4.28562e-06	0.00104031
IL17RE	69	0.0622959	0.0933048	4.59507	4.32599e-06	0.00104031
ZNF77	70	0.0620499	0.0930807	4.57686	4.72008e-06	0.00111886
C17orf70	71	0.0618961	0.0929405	4.56546	4.98395e-06	0.0011595
IDNK	72	0.0618693	0.0929162	4.56348	5.03127e-06	0.0011595
OR5AP2	73	0.0612524	0.0923538	4.51776	6.24963e-06	0.00142055
C2CD3	74	0.0606372	0.0917927	4.47215	7.74376e-06	0.00170388
ZNF3	75	0.06062	0.0917771	4.47088	7.79e-06	0.00170388
KIAA1244	76	0.0606148	0.0917723	4.47049	7.80418e-06	0.00170388
OR5AC2	77	0.0605583	0.0917208	4.4663	7.95841e-06	0.00171499
PRR15	78	0.0604675	0.0916379	4.45957	8.21253e-06	0.00173984
C19orf55	79	0.0604427	0.0916153	4.45772	8.28344e-06	0.00173984
PILRA	80	0.0602743	0.0914616	4.44523	8.77975e-06	0.00182103
PYCRL	81	0.0599745	0.091188	4.42299	9.73458e-06	0.00199415
CINP	82	0.059635	0.0908781	4.39779	1.09358e-05	0.00221289
CTNNAL1	83	0.0594111	0.0906735	4.38116	1.18047e-05	0.00235995
DERL3	84	0.0592305	0.0905086	4.36776	1.25528e-05	0.00247964
MYLK4	85	0.0590854	0.090376	4.35698	1.3187e-05	0.00257424
WFDC5	86	0.0590509	0.0903445	4.35442	1.3342e-05	0.00257424
ANKLE1	87	0.0589281	0.0902323	4.3453	1.39088e-05	0.00265274
PTX4	88	0.0586728	0.089999	4.32633	1.51614e-05	0.00285879
MROH1	89	0.0584265	0.0897739	4.30803	1.64716e-05	0.00307094
ERCC6L2	90	0.0581324	0.089505	4.28617	1.81783e-05	0.00335147
FUT6	91	0.0580847	0.0894614	4.28262	1.84705e-05	0.00336791
HLA-DRB5	92	0.0580452	0.0894253	4.27969	1.87156e-05	0.00337553
CNOT3	93	0.0579368	0.0893261	4.27163	1.94053e-05	0.00346227
EFCAB3	94	0.057689	0.0890995	4.2532	2.10733e-05	0.00371989
ZFP69	95	0.0575624	0.0889837	4.24379	2.19776e-05	0.00383868
RET	96	0.0574999	0.0889265	4.23914	2.24377e-05	0.00387822
PRUNE	97	0.057395	0.0888306	4.23134	2.32303e-05	0.00397382
MFSD9	98	0.057257	0.0887042	4.22107	2.43148e-05	0.0041169
OR4D9	99	0.0569885	0.0884585	4.20109	2.65628e-05	0.00445209
KIAA1984	100	0.056703	0.0881971	4.17984	2.91709e-05	0.00483816
CCNJL	101	0.0566532	0.0881516	4.17614	2.96497e-05	0.00483816
SLFN13	102	0.0566438	0.088143	4.17544	2.9741e-05	0.00483816
NCOA7	103	0.0566123	0.0881141	4.17309	3.00493e-05	0.00484086
BIRC8	104	0.0565029	0.0880139	4.16495	3.1142e-05	0.00496864
MYBPH	105	0.0564521	0.0879674	4.16117	3.16621e-05	0.00500351
RCBTB1	106	0.0563854	0.0879063	4.1562	3.23584e-05	0.00506531
ZNF382	107	0.056122	0.087665	4.13659	3.52507e-05	0.00544335
FABP6	108	0.0561064	0.0876508	4.13543	3.54295e-05	0.00544335
SLC2A4RG	109	0.0557491	0.0873234	4.10881	3.97696e-05	0.00605332
ZNF75A	110	0.0557212	0.0872978	4.10673	4.01293e-05	0.00605332
THAP3	111	0.0556785	0.0872587	4.10356	4.06847e-05	0.00608182
UGT3A1	112	0.0556245	0.0872092	4.09953	4.13985e-05	0.00610957
FAM196A	113	0.0556089	0.0871949	4.09837	4.16068e-05	0.00610957
MAPT	114	0.0551655	0.0867884	4.06532	4.79661e-05	0.00697565
FIGNL2	115	0.0550953	0.0867241	4.06009	4.90529e-05	0.00697565
EEF2K	116	0.055091	0.0867201	4.05977	4.91211e-05	0.00697565
BYSL	117	0.0550868	0.0867163	4.05946	4.91864e-05	0.00697565
CLECL1	118	0.0546587	0.0863237	4.02754	5.63628e-05	0.00792565
FSIP1	119	0.0544993	0.0861775	4.01566	5.92808e-05	0.00826594
PVR	120	0.0544473	0.0861297	4.01178	6.02634e-05	0.00833293
DCLRE1B	121	0.0543672	0.0860562	4.0058	6.18076e-05	0.0083754
ECE2	122	0.054364	0.0860533	4.00556	6.187e-05	0.0083754
SVIL	123	0.054353	0.0860432	4.00474	6.20849e-05	0.0083754
RTFDC1	124	0.0542985	0.0859932	4.00068	6.31614e-05	0.00845191
LILRA4	125	0.0541458	0.0858531	3.98928	6.62729e-05	0.00879733
OR2T3	126	0.0540558	0.0857705	3.98257	6.8174e-05	0.00897787
PTGS1	127	0.0537909	0.0855273	3.9628	7.40753e-05	0.00967821

## Sheet: Supplementary Data 2
Supplementary Data 2. List of Tau and β42 suppressors and enhanceres in the Drosophila screen. Includes, homolog, line tested and source and p values for non linear random mixed effects model ANOVA comparissons using splines as described in materials and methods.
Figure Panel	Human gene (Drosophiia gene -Allele)	Effect on AD model	Model	Genotype (p)	Genotype+time (p)	Strain	Source	Class
Supplementary Figure 3A	ACSL5(CG3961-sh107281)	E	Tau	2.29182e-27	0.0272679	107281	VDRC	shRNA
Supplementary Figure 3A	ARHGEF4(CG43976-sh100434)	S	Tau	4.926e-24	7.29006e-05	100434	VDRC	shRNA
Supplementary Figure 3A	B3GALT5(CG8673-BL37087)	S	Tau	3.7e-23	4.48704e-07	37087	BDSC	LOF
Supplementary Figure 3A	CDC20B(CG4274-sh105114)	E	Tau	7.3068e-27	0.000232264	105114	VDRC	shRNA
Supplementary Figure 3A	CMYA5(CG31721-sh21406)	S	Tau	7.98536e-17	1.19829e-08	21406	VDRC	shRNA
Supplementary Figure 3A	CPXM2(CG4122-sh330524)	S	Tau	2.67546e-18	5.83343e-07	330524	VDRC	shRNA
Supplementary Figure 3A	CPXM2(CG4678-sh106490)	S	Tau	4.00667e-23	8.53945e-07	106490	VDRC	shRNA
Supplementary Figure 3A	CXADR(CG42343-sh106021)	E	Tau	6.17741e-26	1.52914e-05	106021	VDRC	shRNA
Supplementary Figure 3A	CYP20A1, CYP4B1 (CG1438-BL64213)	S	Tau	1.9e-13	1.55145e-07	64213	BDSC	LOF
Supplementary Figure 3A	CYP4B1,CYP4F12(CG9716-sh33326)	S	Tau	9.50499e-21	4.74943e-06	33326	VDRC	shRNA
Supplementary Figure 3A	CYP4B1,CYP4F12(CG9716-sh33326)	S	Tau	9.50499e-21	4.74943e-06	33326	VDRC	shRNA
Supplementary Figure 3A	CYP4B1(CG3466-sh30218)	S	Tau	7.19935e-17	1.22695e-09	30218	VDRC	shRNA
Supplementary Figure 3A	CYP4B1(CG9081-sh38217)	S	Tau	3.65027e-17	4.58388e-06	38217	VDRC	shRNA
Supplementary Figure 3A	EHBP1L1(CG15609-sh43406)	S	Tau	5.79187e-18	2.50817e-07	43406	VDRC	shRNA
Supplementary Figure 3A	FAM69B(CG12038-sh107527)	E	Tau	3.18978e-21	9.12543e-05	107527	VDRC	shRNA
Supplementary Figure 3A	FBXW8(CG14891-sh18247)	S	Tau	2.24486e-16	2.68358e-08	18247	VDRC	shRNA
Supplementary Figure 3A	IGSF5(CG12369-sh35524)	S	Tau	7.14085e-16	2.83454e-07	35524	VDRC	shRNA
Supplementary Figure 3A	IGSF5(CG13506-sh14127)	S	Tau	1.50758e-17	0.000125459	14127	VDRC	shRNA
Supplementary Figure 3A	IGSF5(CG33543-sh17860)	S	Tau	3.495e-19	4.39552e-13	17860	VDRC	shRNA
Supplementary Figure 3A	IGSF5(CG33543-sh40821)	S	Tau	6.85036e-18	7.03446e-12	40821	VDRC	shRNA
Supplementary Figure 3A	KRT36(CG31327-sh100981)	E	Tau	3.37132e-22	0.00095758	100981	VDRC	shRNA
Supplementary Figure 3A	LDHAL6B(CG13334-sh15007)	S	Tau	2.84113e-17	5.00938e-09	15007	VDRC	shRNA
Supplementary Figure 3A	LRP3(CG5912-sh4818)	S	Tau	1.20152e-19	5.67588e-10	4818	VDRC	shRNA
Supplementary Figure 3A	LRRC6(CG14620-sh24883)	S	Tau	1.45882e-16	1.46513e-11	24883	VDRC	shRNA
Supplementary Figure 3A	LRRC71(CG7886-sh22611)	S	Tau	3.09757e-18	1.88124e-09	22611	VDRC	shRNA
Supplementary Figure 3A	NACAD(CG8759-sh109114)	E	Tau	1.38086e-21	0.00055045	109114	VDRC	shRNA
Supplementary Figure 3A	PPT2(CG4851-sh106819)	E	Tau	1.88058e-20	0.00024571	106819	VDRC	shRNA
Supplementary Figure 3A	PTGDR2(CG5638-sh1748)	E	Tau	7.10507e-21	0.00028786	1748	VDRC	shRNA
Supplementary Figure 3A	PVR(CG5803-sh940)	S	Tau	1.70248e-19	3.67407e-08	940	VDRC	shRNA
Supplementary Figure 3A	RHBDF2(CG33304-sh108514)	E	Tau	7.19034e-24	1.86947e-09	108514	VDRC	shRNA
Supplementary Figure 3A	RNF43(CG9381-sh330720)	S	Tau	9.42213e-18	1.87337e-09	330720	VDRC	shRNA
Supplementary Figure 3A	SLC10A6(CG11655-sh9131)	S	Tau	3.50307e-17	1.88038e-09	9131	VDRC	shRNA
Supplementary Figure 3A	SLC39A4(CG6817-sh10102)	S	Tau	1.55044e-19	1.00236e-08	10102	VDRC	shRNA
Supplementary Figure 3A	SLC9C1(CG11328-sh330286)	S	Tau	2.88695e-19	1.34323e-10	330286	VDRC	shRNA
Supplementary Figure 3A	SLCO1B7(CG3380-sh39469)	S	Tau	5.4958e-20	4.97533e-09	39469	VDRC	shRNA
Supplementary Figure 3A	SLCO1B7(CG3380-sh39470)	S	Tau	1.47044e-20	2.72017e-06	39470	VDRC	shRNA
Supplementary Figure 3A	TECPR2(CG11141-sh45385)	E	Tau	8.3258e-24	9.11776e-09	45385	VDRC	shRNA
Supplementary Figure 3A	TEFM(CG14450-sh108172)	E	Tau	3.7471e-22	4.34627e-08	108172	VDRC	shRNA
Supplementary Figure 3A	TPO(CG42331-sh22456)	S	Tau	6.33023e-20	4.42036e-09	22456	VDRC	shRNA
Supplementary Figure 3A	WDR18(CG14805-sh32327)	E	Tau	7.32336e-20	4.60249e-11	32327	VDRC	shRNA
Supplementary Figure 3A	ZNF548, ZNF606, ZNF681(CG5245-sh27382)	S	Tau	5.93328e-26	2.02919e-06	27382	VDRC	shRNA
Supplementary Figure 3A	ZNF606(CG31753-sh40763)	S	Tau	3.7631e-20	6.74953e-09	40763	VDRC	shRNA
Supplementary Figure 3B	ACSL5(CG3961-sh107281)	E	B42	2.07225e-05	4.49788e-09	107281	VDRC	shRNA
Supplementary Figure 3B	ANKRD18B(CG12342-sh108410)	E	B42	3.60981e-06	4.11139e-11	108410	VDRC	shRNA
Supplementary Figure 3B	B3GALT5(CG8673-sh100185)	E	B42	0.000791899	1.26863e-09	100185	VDRC	shRNA
Supplementary Figure 3B	CDC20B(CG4274-sh105114)	E	B42	3.84858e-05	7.07462e-10	105114	VDRC	shRNA
Supplementary Figure 3B	CXADR(CG42343-sh107402)	E	B42	6.42442e-07	3.3868e-12	107402	VDRC	shRNA
Supplementary Figure 3B	CYP4B1(CG3540-sh48318)	S	B42	5.90089e-12	6.01979e-14	48318	VDRC	shRNA
Supplementary Figure 3B	EHBP1L1(CG15609-sh43406)	S	B42	6.62761e-08	8.30111e-15	43406	VDRC	shRNA
Supplementary Figure 3B	FAM69B(CG12038-sh107527)	E	B42	4.45644e-05	1.59013e-09	107527	VDRC	shRNA
Supplementary Figure 3B	GLIS3(CG4677-sh103821)	E	B42	0.000413493	1.27685e-09	103821	VDRC	shRNA
Supplementary Figure 3B	IGSF5(CG13506-sh14127)	S	B42	3.67445e-08	1.13216e-10	14127	VDRC	shRNA
Supplementary Figure 3B	KRT36(CG14355-sh109776)	E	B42	6.23347e-05	1.36929e-08	109776	VDRC	shRNA
Supplementary Figure 3B	KRT36(CG31533-sh107553)	E	B42	0.000252823	1.81755e-10	107553	VDRC	shRNA
Supplementary Figure 3B	LRP3(CG17352-sh100646)	E	B42	3.65025e-07	4.6948e-12	100646	VDRC	shRNA
Supplementary Figure 3B	LRP3(CG6553-sh100855)	E	B42	0.00291012	1.33122e-09	100855	VDRC	shRNA
Supplementary Figure 3B	NOP56(CG13849-sh103738)	E	B42	4.9114e-10	2.88354e-13	103738	VDRC	shRNA
Supplementary Figure 3B	PREP(CG5355-sh109603)	E	B42	0.00305098	3.71311e-08	109603	VDRC	shRNA
Supplementary Figure 3B	RHBDF2(CG33304-sh108514)	E	B42	2.76542e-05	2.33292e-14	108514	VDRC	shRNA
Supplementary Figure 3B	RNF43(CG10277-sh109001)	S	B42	7.33729e-08	2.0495e-16	109001	VDRC	shRNA
Supplementary Figure 3B	SLC10A6(CG11655-sh9131)	E	B42	1.84491e-07	2.46529e-16	9131	VDRC	shRNA
Supplementary Figure 3B	SLC39A4(CG6817-sh10102)	S	B42	5.28989e-10	2.61619e-14	10102	VDRC	shRNA
Supplementary Figure 3B	SLC9C1(CG11328-sh100742)	S	B42	1.11527e-05	1.18836e-11	100742	VDRC	shRNA
Supplementary Figure 3B	SLCO1B7(CG3382-sh330225)	E	B42	5.60493e-06	5.55668e-12	330225	VDRC	shRNA
Supplementary Figure 3B	TMEM201(CG7744-sh33247)	S	B42	2.21394e-10	4.76186e-14	33247	VDRC	shRNA
Supplementary Figure 3B	TPO(CG42331-sh104226)	E	B42	2.09806e-06	2.81917e-13	10422	VDRC	shRNA
Supplementary Figure 3B	TSSC4(CG6674-sh107226)	S	B42	6.0587e-12	3.99602e-14	107226	VDRC	shRNA
Supplementary Figure 3B	WDR18(CG14805-sh105616)	E	B42	2.00322e-05	6.2353e-10	105616	VDRC	shRNA
Supplementary Figure 3B	ZKSCAN3(CG14710-sh18341)	S	B42	6.62761e-08	8.30111e-15	18341	VDRC	shRNA
Supplementary Figure 3B	ZNF548, ZNF606, ZNF681(CG5245-sh27382)	S	B42	1.18475e-10	1.58783e-15	27382	VDRC	shRNA
Supplementary Figure 3B	ZNF606(CG12769-sh102244)	E	B42	2.89648e-07	5.4959e-14	102244	VDRC	shRNA
Supplementary Figure 3B	ZNF606(CG18011-sh23959)	S	B42	4.56863e-09	7.60387e-14	23959	VDRC	shRNA
Figure 4C-ANLN(LOF)	ANLN(scra-BL11331)	S	B42	3.86878e-10	4.19474e-14	11331	BDSC	LOF
Figure 4C-ANLN(RNAi)	ANLN(scra-NIG2092-R2)	S	B42	1.74659e-10	2.86474e-14	2092-R2	NIG	shRNA
Figure 4C-ANLN(RNAi)	ANLN(scra-NIG2092-R2)	S	Tau	5.84579e-08	1.57893e-16	2092-R2	NIG	shRNA
Figure 4C-ANLN(OE)	ANLN(scra-BL51348)	E	Tau	5.4056e-05	7.84938e-09	51348	BDSC	OE
Figure 4C-POLD1(LOF1)	POLD1(Pold2-BL85165)	S	Tau	3.45673e-16	0.000572834	85165	BDSC	LOF
Figure 4C-POLD1(LOF2)	POLD1(Pold2-BL4110)	S	Tau	8.75648e-16	7.36592e-09	4110	BDSC	LOF
Figure 4C-WDHD1	WDHD1(Ctf4-BL28457)	S	Tau	7.3747e-20	8.93646e-08	28457	BDSC	LOF
Figure 4C-BRCA1	BRCA1(dgrn-BL35525)	S	Tau	0.000936593	4.87961e-10	35525	BDSC	LOF

## Sheet: Supplementary Data 3
Supplementary Data 3. Recurrent genes over downsampling analyses
gene	sum	60 (N=540)	125 (N=540)	250 (N=540)	500 (N=540)	700 (N=540)	1000 (N=540)	1400 (N=540)	1700 (N=540)	2000 (N=540)	2250 (N=540)
APOE	100	10	10	10	10	10	10	10	10	10	10
VNN2	85	0	6	10	9	10	10	10	10	10	10
FAM69B	84	1	4	10	9	10	10	10	10	10	10
PRSS57	84	1	5	8	10	10	10	10	10	10	10
CPXM2	83	1	4	8	10	10	10	10	10	10	10
GJA3	82	2	2	8	10	10	10	10	10	10	10
PTGDR2	82	1	5	6	10	10	10	10	10	10	10
ZNF681	82	1	5	7	10	9	10	10	10	10	10
EHBP1L1	81	0	4	7	10	10	10	10	10	10	10
GZMA	81	1	3	7	10	10	10	10	10	10	10
DTL	78	1	4	3	10	10	10	10	10	10	10
PRLHR	78	2	4	4	10	8	10	10	10	10	10
GLB1L3	76	3	2	3	8	10	10	10	10	10	10
MTHFSD	76	0	2	7	8	9	10	10	10	10	10
PPHLN1	74	0	0	7	8	9	10	10	10	10	10
METTL2B	73	0	1	7	7	8	10	10	10	10	10
PPT2	73	1	1	4	7	10	10	10	10	10	10
ZNF707	72	0	2	4	7	9	10	10	10	10	10
RHBDF2	71	0	2	2	7	10	10	10	10	10	10
SLC6A15	71	1	3	6	6	6	9	10	10	10	10
IQCF6	70	0	2	2	9	8	9	10	10	10	10
KRTAP4-1	70	1	1	4	8	8	9	9	10	10	10
BCL2L15	69	0	2	2	5	10	10	10	10	10	10
STH	69	0	1	3	8	8	9	10	10	10	10
IQGAP3	68	0	0	3	5	10	10	10	10	10	10
OR5AR1	68	0	1	6	5	8	8	10	10	10	10
CHPF	67	1	4	4	6	6	9	10	9	8	10
CRB2	67	0	0	6	4	9	8	10	10	10	10
TMEM201	67	0	4	3	4	6	10	10	10	10	10
FAM193B	66	0	2	3	7	9	5	10	10	10	10
C14orf39	65	1	1	4	6	6	9	10	8	10	10
TSSC4	65	0	0	3	5	7	10	10	10	10	10
C20orf111	63	1	3	2	5	7	9	9	8	9	10
SMTNL1	61	0	1	3	5	7	6	9	10	10	10
B3GALT5	58	0	1	2	6	7	7	6	10	10	9
SBSPON	58	0	3	5	5	3	7	9	8	9	9
TECPR2	57	0	0	4	3	7	5	10	8	10	10
FBXW8	55	0	1	4	4	7	6	6	8	9	10
C8G	53	1	2	4	3	4	5	9	7	9	9
ANKRD18B	51	0	1	2	3	5	6	9	8	9	8
GDF5	50	1	1	2	6	5	8	6	7	7	7
PELO	49	1	1	2	5	4	4	6	8	9	9
PTPLA	46	2	2	1	6	4	2	5	6	8	10
CDC20B	45	1	0	2	2	5	4	7	8	8	8
NQO1	41	0	1	0	4	5	5	6	5	6	9
OPRD1	39	0	1	1	2	3	6	5	4	9	8
OR8G2	39	1	0	0	0	4	2	6	7	10	9
ABI3	36	1	0	0	3	5	6	5	5	4	7
ZMYM5	35	0	0	0	2	6	3	3	6	5	10
SPRYD4	34	0	1	4	3	5	3	5	8	3	2
FSIP1	33	1	1	0	2	1	2	6	8	5	7
GLIS3	31	0	2	3	4	4	6	2	6	3	1
OBFC1	31	1	0	1	2	2	5	4	8	6	2
ABCC10	30	2	0	2	1	2	2	3	4	6	8
LDHAL6B	30	0	1	0	4	2	3	5	3	6	6
MS4A6E	28	0	1	2	2	1	2	4	7	2	7
ADAR	26	0	0	2	1	5	2	2	6	5	3
CXADR	26	1	0	1	3	1	4	2	3	4	7
CYP20A1	26	1	1	3	3	3	3	3	6	1	2
MYH15	26	0	0	1	1	1	2	3	5	8	5
NAT10	25	0	0	5	4	3	3	3	4	2	1
INSM2	20	0	3	2	3	3	2	2	2	3	0
LRRC6	18	0	0	2	0	1	1	3	1	4	6
PSMF1	16	0	0	1	1	3	1	2	5	2	1
SLC10A6	15	0	2	1	1	2	4	1	1	0	3
ZNF606	15	0	0	1	4	3	2	3	0	1	1
SOHLH2	14	1	2	0	1	1	3	3	1	2	0
C9orf117	12	0	0	0	1	2	2	2	3	2	0
MROH1	12	0	1	2	0	2	3	3	0	1	0
TEFM	12	0	1	1	2	3	1	2	0	2	0
TMPRSS11B	12	0	1	1	1	3	2	3	1	0	0
CYP4F12	11	0	1	0	1	1	1	2	2	3	0
EFCAB3	11	0	0	2	3	2	3	1	0	0	0
KHNYN	11	1	0	1	4	2	0	1	2	0	0
IGSF5	10	1	0	1	0	1	2	1	2	1	1
OR2T4	10	0	0	1	2	1	1	2	2	0	1
OR5M10	10	1	0	0	1	4	1	1	1	1	0
ZNF382	10	2	0	0	1	2	0	1	0	2	2
ICAM5	9	1	2	1	1	2	1	1	0	0	0
METTL18	9	2	0	1	0	2	2	1	0	1	0
TMBIM1	9	1	0	1	4	1	1	1	0	0	0
CD97	8	0	0	1	0	2	2	2	0	0	1
CTNNAL1	8	2	0	1	1	1	3	0	0	0	0
FCAR	8	0	3	1	2	1	0	1	0	0	0
MBOAT4	8	0	0	2	0	3	0	1	2	0	0
MTG1	8	0	0	0	1	2	1	1	2	1	0
RNF43	8	0	1	1	2	1	3	0	0	0	0
STEAP2	8	2	1	2	1	0	0	1	0	0	1
ACSL5	7	0	0	1	2	2	2	0	0	0	0
AHRR	7	1	0	1	1	2	1	1	0	0	0
SCFD2	7	0	0	2	1	0	1	2	0	1	0
CLEC3A	6	1	0	0	1	1	1	1	1	0	0
CST3	6	1	1	0	2	0	2	0	0	0	0
ECE2	6	0	1	1	2	1	1	0	0	0	0
NACAD	6	0	0	2	3	0	0	1	0	0	0
OR2AK2	6	0	0	1	2	2	1	0	0	0	0
PAN2	6	1	0	0	1	1	2	1	0	0	0
TARM1	6	1	1	2	1	0	1	0	0	0	0
DCLRE1B	5	0	0	0	0	3	2	0	0	0	0
ERCC6L2	5	0	0	2	1	0	2	0	0	0	0
HEATR6	5	1	1	1	0	1	1	0	0	0	0
IFITM5	5	2	0	1	2	0	0	0	0	0	0
INSL5	5	0	1	0	1	1	2	0	0	0	0
IRF7	5	0	1	1	1	0	2	0	0	0	0
MAPT	5	0	0	1	2	1	1	0	0	0	0
MAVS	5	0	0	0	1	3	1	0	0	0	0
METTL22	5	0	0	0	1	2	1	0	0	1	0
NSUN2	5	0	0	2	0	1	1	1	0	0	0
PRR4	5	1	0	0	0	1	1	2	0	0	0
SLFN13	5	0	0	0	3	1	1	0	0	0	0
TMEM39A	5	2	1	0	0	1	0	1	0	0	0
ZNF3	5	1	0	0	1	2	0	1	0	0	0
ANLN	4	2	0	0	0	0	2	0	0	0	0
C15orf40	4	1	2	0	0	0	1	0	0	0	0
CD300A	4	0	0	1	2	0	1	0	0	0	0
CXXC11	4	0	0	0	1	1	0	1	1	0	0
GGA2	4	0	0	2	0	1	1	0	0	0	0
ICAM3	4	0	1	1	1	1	0	0	0	0	0
LRIG1	4	0	1	0	1	0	1	1	0	0	0
OR8H3	4	0	0	0	1	0	1	1	0	1	0
PALM	4	1	2	1	0	0	0	0	0	0	0
SRGN	4	0	0	1	0	1	2	0	0	0	0
TMEM99	4	0	2	0	1	1	0	0	0	0	0
TRAF3IP2	4	0	0	1	1	0	2	0	0	0	0
ASTL	3	2	0	0	0	1	0	0	0	0	0
ATXN1	3	1	1	1	0	0	0	0	0	0	0
BZRAP1	3	0	1	1	0	0	1	0	0	0	0
C2CD3	3	0	0	1	1	0	0	1	0	0	0
CACNA1A	3	2	0	1	0	0	0	0	0	0	0
CAPN12	3	0	3	0	0	0	0	0	0	0	0
CCDC108	3	0	0	1	0	0	1	1	0	0	0
CEP57	3	2	1	0	0	0	0	0	0	0	0
CIB4	3	0	0	1	0	0	2	0	0	0	0
CST9	3	1	1	1	0	0	0	0	0	0	0
DERL3	3	1	0	0	1	1	0	0	0	0	0
GAS2L2	3	1	1	1	0	0	0	0	0	0	0
GPR83	3	0	2	0	1	0	0	0	0	0	0
GTPBP10	3	1	1	0	1	0	0	0	0	0	0
HOXB1	3	0	0	1	0	2	0	0	0	0	0
KRT76	3	1	1	1	0	0	0	0	0	0	0
METTL4	3	0	0	1	1	1	0	0	0	0	0
NIPSNAP3B	3	0	0	0	0	1	0	0	1	1	0
NMRAL1	3	0	1	0	1	0	1	0	0	0	0
OCEL1	3	0	0	0	0	3	0	0	0	0	0
OR1S1	3	0	1	1	1	0	0	0	0	0	0
OR4K13	3	0	2	1	0	0	0	0	0	0	0
OXNAD1	3	1	0	2	0	0	0	0	0	0	0
PNMAL2	3	0	1	0	2	0	0	0	0	0	0
PRIM1	3	1	1	1	0	0	0	0	0	0	0
PSORS1C2	3	0	0	1	2	0	0	0	0	0	0
PTX4	3	0	0	2	0	0	1	0	0	0	0
PVR	3	0	0	1	1	0	0	1	0	0	0
RSPO2	3	1	2	0	0	0	0	0	0	0	0
STK31	3	0	0	1	0	2	0	0	0	0	0
TAAR8	3	0	0	1	1	0	1	0	0	0	0
TM4SF20	3	1	0	0	1	1	0	0	0	0	0
TNFRSF14	3	1	0	1	0	1	0	0	0	0	0
TTC39B	3	0	0	1	1	0	1	0	0	0	0
UPK3B	3	0	0	1	1	0	0	0	1	0	0
WDR18	3	0	1	1	1	0	0	0	0	0	0
ZFAND4	3	1	0	1	1	0	0	0	0	0	0
ZNF35	3	0	1	0	2	0	0	0	0	0	0
ZNF93	3	0	0	1	1	1	0	0	0	0	0
ACTL9	2	1	0	0	0	1	0	0	0	0	0
AGAP11	2	1	1	0	0	0	0	0	0	0	0
ANKRD34B	2	2	0	0	0	0	0	0	0	0	0
APOA5	2	1	1	0	0	0	0	0	0	0	0
AQPEP	2	1	0	1	0	0	0	0	0	0	0
BAZ1A	2	0	0	0	0	0	0	1	1	0	0
BCMO1	2	1	1	0	0	0	0	0	0	0	0
BTN1A1	2	0	1	0	0	1	0	0	0	0	0
C12orf42	2	2	0	0	0	0	0	0	0	0	0
C16orf13	2	0	0	1	1	0	0	0	0	0	0
C19orf55	2	0	0	0	0	1	0	1	0	0	0
CARD17	2	0	0	1	0	0	0	1	0	0	0
CCSER2	2	0	2	0	0	0	0	0	0	0	0
CCT6B	2	2	0	0	0	0	0	0	0	0	0
CEACAM5	2	1	0	1	0	0	0	0	0	0	0
CLRN3	2	0	1	0	1	0	0	0	0	0	0
CSF1R	2	0	1	1	0	0	0	0	0	0	0
CYP2C18	2	1	0	0	0	1	0	0	0	0	0
CYP4B1	2	0	1	0	0	1	0	0	0	0	0
DDO	2	1	1	0	0	0	0	0	0	0	0
DDR1	2	1	0	0	1	0	0	0	0	0	0
DDX5	2	1	0	1	0	0	0	0	0	0	0
DENND2C	2	1	1	0	0	0	0	0	0	0	0
DNAH11	2	1	0	0	0	1	0	0	0	0	0
DOCK4	2	0	1	0	1	0	0	0	0	0	0
DYX1C1	2	2	0	0	0	0	0	0	0	0	0
EML1	2	1	1	0	0	0	0	0	0	0	0
EPHX2	2	1	1	0	0	0	0	0	0	0	0
ETV3L	2	1	1	0	0	0	0	0	0	0	0
FAM171A2	2	0	1	0	0	0	1	0	0	0	0
FAM228A	2	0	0	0	2	0	0	0	0	0	0
FBXW12	2	0	1	1	0	0	0	0	0	0	0
FIGNL2	2	0	0	1	0	1	0	0	0	0	0
FRMPD2	2	0	0	2	0	0	0	0	0	0	0
GALNT9	2	1	0	1	0	0	0	0	0	0	0
GBP2	2	1	0	0	0	1	0	0	0	0	0
GHR	2	1	1	0	0	0	0	0	0	0	0
GLI1	2	2	0	0	0	0	0	0	0	0	0
HLA-DRB5	2	0	0	0	0	2	0	0	0	0	0
HSD3B7	2	0	2	0	0	0	0	0	0	0	0
IFI44	2	0	1	0	1	0	0	0	0	0	0
INPP5B	2	2	0	0	0	0	0	0	0	0	0
IZUMO1	2	0	1	1	0	0	0	0	0	0	0
KIAA0947	2	0	0	1	1	0	0	0	0	0	0
KLC2	2	0	1	0	0	0	1	0	0	0	0
KRI1	2	1	0	1	0	0	0	0	0	0	0
KRTAP10-1	2	1	1	0	0	0	0	0	0	0	0
KRTAP12-3	2	0	0	1	1	0	0	0	0	0	0
KRTAP13-4	2	1	0	1	0	0	0	0	0	0	0
KRTAP16-1	2	2	0	0	0	0	0	0	0	0	0
LHPP	2	1	1	0	0	0	0	0	0	0	0
LILRA4	2	0	0	1	1	0	0	0	0	0	0
LNX2	2	1	0	0	1	0	0	0	0	0	0
MAP9	2	0	0	1	1	0	0	0	0	0	0
MAPK4	2	1	1	0	0	0	0	0	0	0	0
MASP2	2	1	0	1	0	0	0	0	0	0	0
MBIP	2	0	0	1	0	1	0	0	0	0	0
MDGA1	2	1	0	1	0	0	0	0	0	0	0
MDH1B	2	0	0	2	0	0	0	0	0	0	0
MOCS1	2	0	2	0	0	0	0	0	0	0	0
MRPL28	2	0	0	1	1	0	0	0	0	0	0
MUS81	2	1	1	0	0	0	0	0	0	0	0
MYLK4	2	0	1	0	1	0	0	0	0	0	0
NBEAL2	2	2	0	0	0	0	0	0	0	0	0
NRG3	2	1	1	0	0	0	0	0	0	0	0
NTAN1	2	1	1	0	0	0	0	0	0	0	0
NUP54	2	0	0	2	0	0	0	0	0	0	0
OR4K14	2	0	1	1	0	0	0	0	0	0	0
OR52E2	2	1	1	0	0	0	0	0	0	0	0
OR56A5	2	1	0	1	0	0	0	0	0	0	0
OR5B3	2	1	1	0	0	0	0	0	0	0	0
OR6X1	2	1	1	0	0	0	0	0	0	0	0
PAOX	2	0	1	0	0	0	1	0	0	0	0
PAQR6	2	0	0	0	1	1	0	0	0	0	0
PCDHB13	2	1	0	1	0	0	0	0	0	0	0
PDHX	2	0	1	0	1	0	0	0	0	0	0
PER3	2	0	1	0	1	0	0	0	0	0	0
PHYHIPL	2	1	1	0	0	0	0	0	0	0	0
PIH1D2	2	1	0	1	0	0	0	0	0	0	0
PLIN1	2	0	1	0	0	0	1	0	0	0	0
POU5F1B	2	0	2	0	0	0	0	0	0	0	0
PREP	2	0	0	1	1	0	0	0	0	0	0
PSRC1	2	0	0	1	1	0	0	0	0	0	0
RAD1	2	0	0	1	0	1	0	0	0	0	0
RESP18	2	1	1	0	0	0	0	0	0	0	0
REV1	2	1	1	0	0	0	0	0	0	0	0
RPS6KA2	2	1	0	1	0	0	0	0	0	0	0
RRP12	2	0	0	1	1	0	0	0	0	0	0
RTKN2	2	0	2	0	0	0	0	0	0	0	0
SACS	2	2	0	0	0	0	0	0	0	0	0
SCO2	2	0	0	0	1	1	0	0	0	0	0
SERPINB13	2	1	1	0	0	0	0	0	0	0	0
SHBG	2	0	1	1	0	0	0	0	0	0	0
SLC24A1	2	1	1	0	0	0	0	0	0	0	0
SLC6A5	2	0	2	0	0	0	0	0	0	0	0
SLCO1B7	2	0	0	0	0	2	0	0	0	0	0
SLFN5	2	0	0	2	0	0	0	0	0	0	0
SORD	2	1	1	0	0	0	0	0	0	0	0
SYNPO2L	2	0	0	0	0	1	1	0	0	0	0
TBPL2	2	1	1	0	0	0	0	0	0	0	0
TGS1	2	0	0	0	1	0	0	1	0	0	0
TIAM2	2	1	0	1	0	0	0	0	0	0	0
TJP3	2	1	0	0	1	0	0	0	0	0	0
TNRC6C	2	0	1	0	1	0	0	0	0	0	0
TREM2	2	0	0	0	2	0	0	0	0	0	0
TTC21A	2	0	1	1	0	0	0	0	0	0	0
UBASH3A	2	0	0	2	0	0	0	0	0	0	0
UGT3A1	2	0	0	0	1	1	0	0	0	0	0
UNC45B	2	0	1	0	0	0	1	0	0	0	0
USP2	2	0	2	0	0	0	0	0	0	0	0
VMO1	2	1	0	0	1	0	0	0	0	0	0
VPS53	2	0	0	2	0	0	0	0	0	0	0
ZBP1	2	1	0	1	0	0	0	0	0	0	0
ZC3HC1	2	0	2	0	0	0	0	0	0	0	0
ZNF366	2	0	1	0	0	1	0	0	0	0	0
ZNF45	2	0	1	0	0	1	0	0	0	0	0
ZNF565	2	0	2	0	0	0	0	0	0	0	0
ZNF573	2	1	0	1	0	0	0	0	0	0	0
ZNF680	2	1	0	1	0	0	0	0	0	0	0
ZWILCH	2	1	0	1	0	0	0	0	0	0	0
ABCC1	1	0	0	1	0	0	0	0	0	0	0
ABHD16B	1	0	0	0	0	1	0	0	0	0	0
ACCS	1	0	0	1	0	0	0	0	0	0	0
ACCSL	1	0	0	1	0	0	0	0	0	0	0
ACER3	1	1	0	0	0	0	0	0	0	0	0
ACOT12	1	1	0	0	0	0	0	0	0	0	0
ACSM1	1	0	0	1	0	0	0	0	0	0	0
ACTR8	1	0	1	0	0	0	0	0	0	0	0
ADAM28	1	0	1	0	0	0	0	0	0	0	0
ADAM30	1	0	1	0	0	0	0	0	0	0	0
ADAM33	1	0	0	0	1	0	0	0	0	0	0
ADAMTS1	1	0	1	0	0	0	0	0	0	0	0
ADAMTS3	1	1	0	0	0	0	0	0	0	0	0
ADAMTS4	1	0	1	0	0	0	0	0	0	0	0
ADAMTSL3	1	1	0	0	0	0	0	0	0	0	0
ADCY1	1	0	0	1	0	0	0	0	0	0	0
ADRA1A	1	0	1	0	0	0	0	0	0	0	0
AGPAT3	1	0	0	0	1	0	0	0	0	0	0
AGXT	1	1	0	0	0	0	0	0	0	0	0
AGXT2	1	1	0	0	0	0	0	0	0	0	0
AIPL1	1	1	0	0	0	0	0	0	0	0	0
AK4	1	0	0	0	0	1	0	0	0	0	0
AKAP13	1	1	0	0	0	0	0	0	0	0	0
AKAP6	1	1	0	0	0	0	0	0	0	0	0
AKAP9	1	1	0	0	0	0	0	0	0	0	0
AKIP1	1	0	1	0	0	0	0	0	0	0	0
AKR7A3	1	1	0	0	0	0	0	0	0	0	0
ALDH1A2	1	1	0	0	0	0	0	0	0	0	0
ALDH5A1	1	0	1	0	0	0	0	0	0	0	0
ALDH7A1	1	1	0	0	0	0	0	0	0	0	0
ALG1	1	1	0	0	0	0	0	0	0	0	0
ALX4	1	0	1	0	0	0	0	0	0	0	0
AMACR	1	0	1	0	0	0	0	0	0	0	0
ANAPC4	1	1	0	0	0	0	0	0	0	0	0
ANKEF1	1	1	0	0	0	0	0	0	0	0	0
ANKFN1	1	0	0	1	0	0	0	0	0	0	0
ANKRD16	1	1	0	0	0	0	0	0	0	0	0
ANKRD22	1	0	1	0	0	0	0	0	0	0	0
ANO8	1	1	0	0	0	0	0	0	0	0	0
ANXA2R	1	1	0	0	0	0	0	0	0	0	0
AOAH	1	1	0	0	0	0	0	0	0	0	0
AOX1	1	1	0	0	0	0	0	0	0	0	0
AP5B1	1	0	1	0	0	0	0	0	0	0	0
AP5M1	1	1	0	0	0	0	0	0	0	0	0
APBA1	1	0	0	1	0	0	0	0	0	0	0
APLF	1	0	1	0	0	0	0	0	0	0	0
APOBEC1	1	0	1	0	0	0	0	0	0	0	0
APOBEC3F	1	1	0	0	0	0	0	0	0	0	0
APOBEC3G	1	1	0	0	0	0	0	0	0	0	0
APOBR	1	0	1	0	0	0	0	0	0	0	0
AQP7	1	1	0	0	0	0	0	0	0	0	0
ARAP1	1	0	1	0	0	0	0	0	0	0	0
ARHGAP12	1	1	0	0	0	0	0	0	0	0	0
ARHGAP42	1	0	1	0	0	0	0	0	0	0	0
ARHGAP5	1	0	0	0	0	1	0	0	0	0	0
ARHGEF10	1	0	0	1	0	0	0	0	0	0	0
ARHGEF25	1	1	0	0	0	0	0	0	0	0	0
ARHGEF33	1	1	0	0	0	0	0	0	0	0	0
ARL13B	1	1	0	0	0	0	0	0	0	0	0
ART4	1	0	1	0	0	0	0	0	0	0	0
ASB18	1	0	1	0	0	0	0	0	0	0	0
ASB3	1	0	1	0	0	0	0	0	0	0	0
ASIC3	1	0	0	0	1	0	0	0	0	0	0
ASXL3	1	0	0	1	0	0	0	0	0	0	0
ATF5	1	0	0	0	1	0	0	0	0	0	0
ATF7IP	1	0	1	0	0	0	0	0	0	0	0
ATG4B	1	0	1	0	0	0	0	0	0	0	0
ATP5S	1	1	0	0	0	0	0	0	0	0	0
ATP8B3	1	0	1	0	0	0	0	0	0	0	0
ATP8B4	1	0	0	1	0	0	0	0	0	0	0
AUNIP	1	0	1	0	0	0	0	0	0	0	0
AURKB	1	0	0	0	0	1	0	0	0	0	0
AZU1	1	0	1	0	0	0	0	0	0	0	0
B4GALNT4	1	1	0	0	0	0	0	0	0	0	0
BAG3	1	0	0	1	0	0	0	0	0	0	0
BBS5	1	0	0	0	1	0	0	0	0	0	0
BCAM	1	0	0	0	1	0	0	0	0	0	0
BCL2L13	1	0	1	0	0	0	0	0	0	0	0
BCL6	1	1	0	0	0	0	0	0	0	0	0
BEST3	1	1	0	0	0	0	0	0	0	0	0
BICC1	1	1	0	0	0	0	0	0	0	0	0
BMP4	1	0	0	0	1	0	0	0	0	0	0
BOD1	1	0	1	0	0	0	0	0	0	0	0
BPI	1	1	0	0	0	0	0	0	0	0	0
BPIFB3	1	1	0	0	0	0	0	0	0	0	0
BRAT1	1	0	1	0	0	0	0	0	0	0	0
BRD8	1	1	0	0	0	0	0	0	0	0	0
BRWD1	1	1	0	0	0	0	0	0	0	0	0
BTD	1	1	0	0	0	0	0	0	0	0	0
BTNL2	1	1	0	0	0	0	0	0	0	0	0
BTNL3	1	0	0	1	0	0	0	0	0	0	0
BTNL8	1	0	0	0	1	0	0	0	0	0	0
BTRC	1	0	1	0	0	0	0	0	0	0	0
BUD13	1	0	0	1	0	0	0	0	0	0	0
BYSL	1	0	0	0	0	0	1	0	0	0	0
C10orf137	1	1	0	0	0	0	0	0	0	0	0
C10orf68	1	1	0	0	0	0	0	0	0	0	0
C12orf71	1	1	0	0	0	0	0	0	0	0	0
C16orf11	1	0	1	0	0	0	0	0	0	0	0
C16orf3	1	0	0	1	0	0	0	0	0	0	0
C17orf102	1	1	0	0	0	0	0	0	0	0	0
C17orf70	1	1	0	0	0	0	0	0	0	0	0
C17orf77	1	0	1	0	0	0	0	0	0	0	0
C17orf97	1	0	1	0	0	0	0	0	0	0	0
C17orf99	1	1	0	0	0	0	0	0	0	0	0
C19orf57	1	1	0	0	0	0	0	0	0	0	0
C19orf59	1	1	0	0	0	0	0	0	0	0	0
C19orf80	1	1	0	0	0	0	0	0	0	0	0
C1orf172	1	1	0	0	0	0	0	0	0	0	0
C20orf96	1	0	0	1	0	0	0	0	0	0	0
C22orf29	1	0	0	1	0	0	0	0	0	0	0
C2orf16	1	1	0	0	0	0	0	0	0	0	0
C2orf61	1	0	0	1	0	0	0	0	0	0	0
C2orf69	1	0	1	0	0	0	0	0	0	0	0
C2orf71	1	0	1	0	0	0	0	0	0	0	0
C2orf74	1	0	1	0	0	0	0	0	0	0	0
C3orf18	1	0	1	0	0	0	0	0	0	0	0
C3orf30	1	0	1	0	0	0	0	0	0	0	0
C4orf21	1	0	0	1	0	0	0	0	0	0	0
C4orf26	1	0	1	0	0	0	0	0	0	0	0
C4orf40	1	1	0	0	0	0	0	0	0	0	0
C4orf51	1	0	1	0	0	0	0	0	0	0	0
C5orf22	1	1	0	0	0	0	0	0	0	0	0
C5orf54	1	1	0	0	0	0	0	0	0	0	0
C5orf55	1	1	0	0	0	0	0	0	0	0	0
C7orf62	1	1	0	0	0	0	0	0	0	0	0
C7orf63	1	0	1	0	0	0	0	0	0	0	0
C8orf44	1	1	0	0	0	0	0	0	0	0	0
C8orf86	1	0	0	1	0	0	0	0	0	0	0
C9orf114	1	0	1	0	0	0	0	0	0	0	0
C9orf156	1	0	0	1	0	0	0	0	0	0	0
CA6	1	0	1	0	0	0	0	0	0	0	0
CABP5	1	0	1	0	0	0	0	0	0	0	0
CACNA1E	1	0	1	0	0	0	0	0	0	0	0
CACNA2D2	1	0	0	1	0	0	0	0	0	0	0
CALHM2	1	0	1	0	0	0	0	0	0	0	0
CALML6	1	0	1	0	0	0	0	0	0	0	0
CALU	1	0	0	0	1	0	0	0	0	0	0
CAMKK1	1	0	0	0	1	0	0	0	0	0	0
CAPG	1	0	1	0	0	0	0	0	0	0	0
CAPN9	1	1	0	0	0	0	0	0	0	0	0
CARD6	1	0	0	1	0	0	0	0	0	0	0
CARKD	1	0	0	0	1	0	0	0	0	0	0
CASQ2	1	1	0	0	0	0	0	0	0	0	0
CBR4	1	1	0	0	0	0	0	0	0	0	0
CC2D2A	1	0	1	0	0	0	0	0	0	0	0
CCDC105	1	0	1	0	0	0	0	0	0	0	0
CCDC136	1	1	0	0	0	0	0	0	0	0	0
CCDC144NL	1	0	0	0	1	0	0	0	0	0	0
CCDC15	1	0	0	0	0	1	0	0	0	0	0
CCDC171	1	1	0	0	0	0	0	0	0	0	0
CCDC180	1	0	0	1	0	0	0	0	0	0	0
CCDC28B	1	1	0	0	0	0	0	0	0	0	0
CCDC39	1	0	1	0	0	0	0	0	0	0	0
CCDC64B	1	0	1	0	0	0	0	0	0	0	0
CCDC66	1	0	1	0	0	0	0	0	0	0	0
CCDC79	1	0	1	0	0	0	0	0	0	0	0
CCDC86	1	0	1	0	0	0	0	0	0	0	0
CCDC88C	1	0	0	1	0	0	0	0	0	0	0
CCNJL	1	0	0	0	1	0	0	0	0	0	0
CCRL2	1	1	0	0	0	0	0	0	0	0	0
CD109	1	1	0	0	0	0	0	0	0	0	0
CD163L1	1	1	0	0	0	0	0	0	0	0	0
CD164L2	1	0	0	1	0	0	0	0	0	0	0
CD226	1	0	1	0	0	0	0	0	0	0	0
CDC25C	1	1	0	0	0	0	0	0	0	0	0
CDC42BPA	1	1	0	0	0	0	0	0	0	0	0
CDCA2	1	1	0	0	0	0	0	0	0	0	0
CDH17	1	1	0	0	0	0	0	0	0	0	0
CDHR5	1	0	1	0	0	0	0	0	0	0	0
CDSN	1	1	0	0	0	0	0	0	0	0	0
CDT1	1	1	0	0	0	0	0	0	0	0	0
CEACAM20	1	0	0	1	0	0	0	0	0	0	0
CENPE	1	1	0	0	0	0	0	0	0	0	0
CENPM	1	1	0	0	0	0	0	0	0	0	0
CENPO	1	1	0	0	0	0	0	0	0	0	0
CEP112	1	0	1	0	0	0	0	0	0	0	0
CEP44	1	0	1	0	0	0	0	0	0	0	0
CEP63	1	0	0	1	0	0	0	0	0	0	0
CERK	1	0	1	0	0	0	0	0	0	0	0
CES5A	1	0	1	0	0	0	0	0	0	0	0
CETN1	1	1	0	0	0	0	0	0	0	0	0
CHDH	1	0	0	0	1	0	0	0	0	0	0
CHRNB1	1	1	0	0	0	0	0	0	0	0	0
CHST13	1	1	0	0	0	0	0	0	0	0	0
CHST6	1	0	0	1	0	0	0	0	0	0	0
CHUK	1	0	0	0	1	0	0	0	0	0	0
CINP	1	0	0	0	0	1	0	0	0	0	0
CISD3	1	1	0	0	0	0	0	0	0	0	0
CKAP2	1	0	1	0	0	0	0	0	0	0	0
CKAP2L	1	1	0	0	0	0	0	0	0	0	0
CLEC12A	1	1	0	0	0	0	0	0	0	0	0
CLEC12B	1	1	0	0	0	0	0	0	0	0	0
CLEC4C	1	0	0	1	0	0	0	0	0	0	0
CLEC4M	1	0	1	0	0	0	0	0	0	0	0
CNTLN	1	0	0	0	1	0	0	0	0	0	0
CNTN3	1	1	0	0	0	0	0	0	0	0	0
CNTNAP4	1	0	1	0	0	0	0	0	0	0	0
COL19A1	1	1	0	0	0	0	0	0	0	0	0
COPE	1	0	1	0	0	0	0	0	0	0	0
COPRS	1	1	0	0	0	0	0	0	0	0	0
CPNE7	1	0	0	1	0	0	0	0	0	0	0
CPO	1	1	0	0	0	0	0	0	0	0	0
CRELD2	1	0	0	1	0	0	0	0	0	0	0
CRLF3	1	0	0	1	0	0	0	0	0	0	0
CRLS1	1	1	0	0	0	0	0	0	0	0	0
CRTC3	1	0	0	1	0	0	0	0	0	0	0
CSF2RB	1	0	0	0	1	0	0	0	0	0	0
CSMD1	1	0	1	0	0	0	0	0	0	0	0
CSRNP1	1	1	0	0	0	0	0	0	0	0	0
CSRP2BP	1	0	1	0	0	0	0	0	0	0	0
CTDNEP1	1	0	0	1	0	0	0	0	0	0	0
CTH	1	1	0	0	0	0	0	0	0	0	0
CYB5R2	1	1	0	0	0	0	0	0	0	0	0
CYP2C19	1	0	0	1	0	0	0	0	0	0	0
D2HGDH	1	0	1	0	0	0	0	0	0	0	0
DACT2	1	0	0	1	0	0	0	0	0	0	0
DCAF17	1	0	1	0	0	0	0	0	0	0	0
DCDC2	1	1	0	0	0	0	0	0	0	0	0
DCHS1	1	1	0	0	0	0	0	0	0	0	0
DCSTAMP	1	0	1	0	0	0	0	0	0	0	0
DDHD2	1	1	0	0	0	0	0	0	0	0	0
DDX11	1	0	0	0	1	0	0	0	0	0	0
DDX4	1	0	1	0	0	0	0	0	0	0	0
DDX51	1	1	0	0	0	0	0	0	0	0	0
DEFB127	1	0	0	0	1	0	0	0	0	0	0
DEK	1	0	0	1	0	0	0	0	0	0	0
DENND2A	1	0	0	1	0	0	0	0	0	0	0
DGCR2	1	1	0	0	0	0	0	0	0	0	0
DHRS4	1	0	0	1	0	0	0	0	0	0	0
DLG1	1	0	1	0	0	0	0	0	0	0	0
DLGAP2	1	1	0	0	0	0	0	0	0	0	0
DNAH3	1	0	0	1	0	0	0	0	0	0	0
DNAI2	1	0	1	0	0	0	0	0	0	0	0
DOC2A	1	1	0	0	0	0	0	0	0	0	0
DOCK1	1	0	1	0	0	0	0	0	0	0	0
DOCK5	1	0	1	0	0	0	0	0	0	0	0
DOCK9	1	0	1	0	0	0	0	0	0	0	0
DOK7	1	0	1	0	0	0	0	0	0	0	0
DPP10	1	1	0	0	0	0	0	0	0	0	0
DPP7	1	0	0	0	1	0	0	0	0	0	0
DSCAML1	1	0	1	0	0	0	0	0	0	0	0
DSCC1	1	1	0	0	0	0	0	0	0	0	0
DSG1	1	1	0	0	0	0	0	0	0	0	0
DSG4	1	1	0	0	0	0	0	0	0	0	0
DSTYK	1	1	0	0	0	0	0	0	0	0	0
DUOXA1	1	0	1	0	0	0	0	0	0	0	0
DUPD1	1	0	0	0	1	0	0	0	0	0	0
DUS3L	1	1	0	0	0	0	0	0	0	0	0
DYDC2	1	0	0	1	0	0	0	0	0	0	0
E2F1	1	0	1	0	0	0	0	0	0	0	0
EBLN2	1	1	0	0	0	0	0	0	0	0	0
ECHS1	1	0	1	0	0	0	0	0	0	0	0
EDEM2	1	0	0	1	0	0	0	0	0	0	0
EHD4	1	0	0	0	0	1	0	0	0	0	0
EHHADH	1	0	0	0	1	0	0	0	0	0	0
EIF2A	1	1	0	0	0	0	0	0	0	0	0
ELOVL4	1	0	1	0	0	0	0	0	0	0	0
ENKD1	1	0	0	1	0	0	0	0	0	0	0
ENOSF1	1	0	0	1	0	0	0	0	0	0	0
ENPP3	1	1	0	0	0	0	0	0	0	0	0
ENPP4	1	1	0	0	0	0	0	0	0	0	0
ENPP5	1	1	0	0	0	0	0	0	0	0	0
EPB41L2	1	0	0	1	0	0	0	0	0	0	0
EPHA10	1	0	0	1	0	0	0	0	0	0	0
EPHA2	1	1	0	0	0	0	0	0	0	0	0
EPHX1	1	1	0	0	0	0	0	0	0	0	0
EPSTI1	1	1	0	0	0	0	0	0	0	0	0
ERCC6	1	1	0	0	0	0	0	0	0	0	0
ERN1	1	0	0	0	1	0	0	0	0	0	0
ERO1LB	1	0	0	1	0	0	0	0	0	0	0
ESD	1	1	0	0	0	0	0	0	0	0	0
ETFA	1	1	0	0	0	0	0	0	0	0	0
ETV7	1	0	1	0	0	0	0	0	0	0	0
EVI5	1	1	0	0	0	0	0	0	0	0	0
EXD3	1	0	1	0	0	0	0	0	0	0	0
EZH2	1	0	1	0	0	0	0	0	0	0	0
FAM110D	1	1	0	0	0	0	0	0	0	0	0
FAM120AOS	1	1	0	0	0	0	0	0	0	0	0
FAM13A	1	0	0	1	0	0	0	0	0	0	0
FAM161B	1	1	0	0	0	0	0	0	0	0	0
FAM169B	1	0	0	0	1	0	0	0	0	0	0
FAM170B	1	0	1	0	0	0	0	0	0	0	0
FAM194B	1	1	0	0	0	0	0	0	0	0	0
FAM208B	1	0	1	0	0	0	0	0	0	0	0
FAM211A	1	0	1	0	0	0	0	0	0	0	0
FAM214A	1	0	0	0	1	0	0	0	0	0	0
FAM217A	1	1	0	0	0	0	0	0	0	0	0
FAM71A	1	0	1	0	0	0	0	0	0	0	0
FAM90A1	1	0	1	0	0	0	0	0	0	0	0
FANCM	1	1	0	0	0	0	0	0	0	0	0
FASTKD5	1	1	0	0	0	0	0	0	0	0	0
FBXO16	1	1	0	0	0	0	0	0	0	0	0
FBXO34	1	1	0	0	0	0	0	0	0	0	0
FBXO41	1	0	0	0	1	0	0	0	0	0	0
FBXO47	1	1	0	0	0	0	0	0	0	0	0
FCN2	1	0	1	0	0	0	0	0	0	0	0
FGA	1	0	0	1	0	0	0	0	0	0	0
FGD2	1	0	0	0	0	1	0	0	0	0	0
FGD3	1	0	0	0	1	0	0	0	0	0	0
FGF6	1	0	0	1	0	0	0	0	0	0	0
FIZ1	1	1	0	0	0	0	0	0	0	0	0
FLG2	1	1	0	0	0	0	0	0	0	0	0
FLVCR1	1	1	0	0	0	0	0	0	0	0	0
FOCAD	1	1	0	0	0	0	0	0	0	0	0
FPR1	1	1	0	0	0	0	0	0	0	0	0
FRMPD1	1	0	0	1	0	0	0	0	0	0	0
FSD1L	1	0	0	1	0	0	0	0	0	0	0
FSD2	1	1	0	0	0	0	0	0	0	0	0
FTSJ3	1	1	0	0	0	0	0	0	0	0	0
FTSJD1	1	0	1	0	0	0	0	0	0	0	0
FUT8	1	0	1	0	0	0	0	0	0	0	0
GAK	1	1	0	0	0	0	0	0	0	0	0
GALNT4	1	0	0	1	0	0	0	0	0	0	0
GAMT	1	0	0	1	0	0	0	0	0	0	0
GART	1	0	0	1	0	0	0	0	0	0	0
GATA2	1	1	0	0	0	0	0	0	0	0	0
GATM	1	1	0	0	0	0	0	0	0	0	0
GBP1	1	0	1	0	0	0	0	0	0	0	0
GBP7	1	1	0	0	0	0	0	0	0	0	0
GC	1	0	1	0	0	0	0	0	0	0	0
GCNT4	1	1	0	0	0	0	0	0	0	0	0
GCOM1	1	0	1	0	0	0	0	0	0	0	0
GFPT2	1	0	1	0	0	0	0	0	0	0	0
GFRA1	1	0	1	0	0	0	0	0	0	0	0
GJB3	1	0	1	0	0	0	0	0	0	0	0
GLB1	1	1	0	0	0	0	0	0	0	0	0
GLCE	1	1	0	0	0	0	0	0	0	0	0
GLI3	1	1	0	0	0	0	0	0	0	0	0
GLIS1	1	0	0	0	0	1	0	0	0	0	0
GLO1	1	0	0	1	0	0	0	0	0	0	0
GLP2R	1	1	0	0	0	0	0	0	0	0	0
GLS2	1	1	0	0	0	0	0	0	0	0	0
GLYAT	1	1	0	0	0	0	0	0	0	0	0
GLYATL3	1	0	0	1	0	0	0	0	0	0	0
GM2A	1	0	0	0	1	0	0	0	0	0	0
GNLY	1	1	0	0	0	0	0	0	0	0	0
GOLGA3	1	0	1	0	0	0	0	0	0	0	0
GORAB	1	0	1	0	0	0	0	0	0	0	0
GP6	1	0	1	0	0	0	0	0	0	0	0
GPC1	1	0	1	0	0	0	0	0	0	0	0
GPCPD1	1	0	0	1	0	0	0	0	0	0	0
GPR110	1	1	0	0	0	0	0	0	0	0	0
GPR148	1	1	0	0	0	0	0	0	0	0	0
GPR15	1	1	0	0	0	0	0	0	0	0	0
GPR158	1	0	0	1	0	0	0	0	0	0	0
GPR19	1	1	0	0	0	0	0	0	0	0	0
GPR75-ASB3	1	0	1	0	0	0	0	0	0	0	0
GRIN3B	1	0	0	0	1	0	0	0	0	0	0
GSG2	1	0	1	0	0	0	0	0	0	0	0
GSTO2	1	0	0	1	0	0	0	0	0	0	0
GTF3A	1	1	0	0	0	0	0	0	0	0	0
GUF1	1	0	0	1	0	0	0	0	0	0	0
GZMB	1	0	0	1	0	0	0	0	0	0	0
HCAR3	1	1	0	0	0	0	0	0	0	0	0
HEXDC	1	1	0	0	0	0	0	0	0	0	0
HFM1	1	0	1	0	0	0	0	0	0	0	0
HHLA2	1	1	0	0	0	0	0	0	0	0	0
HIST1H1E	1	0	0	0	1	0	0	0	0	0	0
HIVEP3	1	0	0	0	0	0	1	0	0	0	0
HLA-DOB	1	0	1	0	0	0	0	0	0	0	0
HLA-DPA1	1	1	0	0	0	0	0	0	0	0	0
HLA-DPB1	1	0	0	1	0	0	0	0	0	0	0
HLA-DQA1	1	0	0	0	1	0	0	0	0	0	0
HMGB4	1	0	1	0	0	0	0	0	0	0	0
HMHA1	1	1	0	0	0	0	0	0	0	0	0
HPS4	1	1	0	0	0	0	0	0	0	0	0
HRH4	1	0	1	0	0	0	0	0	0	0	0
HSD17B12	1	0	1	0	0	0	0	0	0	0	0
HSPA12B	1	0	0	1	0	0	0	0	0	0	0
HTATIP2	1	0	0	1	0	0	0	0	0	0	0
HTR2A	1	1	0	0	0	0	0	0	0	0	0
IBTK	1	0	1	0	0	0	0	0	0	0	0
IFNA4	1	1	0	0	0	0	0	0	0	0	0
IFNE	1	0	1	0	0	0	0	0	0	0	0
IFNL2	1	1	0	0	0	0	0	0	0	0	0
IFNLR1	1	0	0	0	1	0	0	0	0	0	0
IGFBP1	1	0	0	1	0	0	0	0	0	0	0
IGFLR1	1	0	1	0	0	0	0	0	0	0	0
IGSF10	1	0	1	0	0	0	0	0	0	0	0
IGSF3	1	0	1	0	0	0	0	0	0	0	0
IGSF9	1	0	1	0	0	0	0	0	0	0	0
IL12RB1	1	1	0	0	0	0	0	0	0	0	0
IL13	1	0	1	0	0	0	0	0	0	0	0
IL27RA	1	1	0	0	0	0	0	0	0	0	0
INPP1	1	0	0	0	1	0	0	0	0	0	0
IPO4	1	1	0	0	0	0	0	0	0	0	0
ISX	1	0	1	0	0	0	0	0	0	0	0
ITGA7	1	0	1	0	0	0	0	0	0	0	0
ITGAL	1	1	0	0	0	0	0	0	0	0	0
ITGAM	1	1	0	0	0	0	0	0	0	0	0
ITGAX	1	0	0	1	0	0	0	0	0	0	0
ITGB4	1	0	0	1	0	0	0	0	0	0	0
ITPR3	1	1	0	0	0	0	0	0	0	0	0
ITSN2	1	1	0	0	0	0	0	0	0	0	0
JMJD4	1	0	1	0	0	0	0	0	0	0	0
KAZALD1	1	1	0	0	0	0	0	0	0	0	0
KCNJ13	1	0	0	1	0	0	0	0	0	0	0
KCNK16	1	1	0	0	0	0	0	0	0	0	0
KCNMB1	1	0	0	0	0	0	1	0	0	0	0
KCNMB3	1	0	1	0	0	0	0	0	0	0	0
KDELC1	1	1	0	0	0	0	0	0	0	0	0
KDELR3	1	0	1	0	0	0	0	0	0	0	0
KDM3A	1	1	0	0	0	0	0	0	0	0	0
KIAA1217	1	1	0	0	0	0	0	0	0	0	0
KIAA2018	1	1	0	0	0	0	0	0	0	0	0
KIF12	1	0	0	1	0	0	0	0	0	0	0
KIF16B	1	0	1	0	0	0	0	0	0	0	0
KIF18A	1	1	0	0	0	0	0	0	0	0	0
KIF18B	1	1	0	0	0	0	0	0	0	0	0
KIF27	1	1	0	0	0	0	0	0	0	0	0
KIF9	1	0	0	1	0	0	0	0	0	0	0
KIRREL3	1	1	0	0	0	0	0	0	0	0	0
KLF1	1	0	1	0	0	0	0	0	0	0	0
KLK1	1	0	0	0	1	0	0	0	0	0	0
KLK11	1	0	0	1	0	0	0	0	0	0	0
KLRB1	1	1	0	0	0	0	0	0	0	0	0
KLRC4	1	1	0	0	0	0	0	0	0	0	0
KMT2C	1	0	0	1	0	0	0	0	0	0	0
KNOP1	1	1	0	0	0	0	0	0	0	0	0
KRT19	1	0	1	0	0	0	0	0	0	0	0
KRT2	1	1	0	0	0	0	0	0	0	0	0
KRT36	1	0	1	0	0	0	0	0	0	0	0
KRT37	1	1	0	0	0	0	0	0	0	0	0
KRT6B	1	0	1	0	0	0	0	0	0	0	0
KRTAP10-6	1	0	0	1	0	0	0	0	0	0	0
KRTAP12-2	1	0	0	0	1	0	0	0	0	0	0
KRTAP13-2	1	0	1	0	0	0	0	0	0	0	0
KRTAP15-1	1	0	0	1	0	0	0	0	0	0	0
KRTAP3-2	1	0	1	0	0	0	0	0	0	0	0
L2HGDH	1	1	0	0	0	0	0	0	0	0	0
LAMA3	1	0	1	0	0	0	0	0	0	0	0
LBP	1	0	0	1	0	0	0	0	0	0	0
LDLRAP1	1	0	0	1	0	0	0	0	0	0	0
LENG1	1	0	0	1	0	0	0	0	0	0	0
LENG8	1	0	1	0	0	0	0	0	0	0	0
LEPR	1	1	0	0	0	0	0	0	0	0	0
LGALS14	1	0	1	0	0	0	0	0	0	0	0
LGALS3	1	1	0	0	0	0	0	0	0	0	0
LGALS9	1	1	0	0	0	0	0	0	0	0	0
LHCGR	1	1	0	0	0	0	0	0	0	0	0
LILRA6	1	1	0	0	0	0	0	0	0	0	0
LIME1	1	0	1	0	0	0	0	0	0	0	0
LIPF	1	0	1	0	0	0	0	0	0	0	0
LITAF	1	0	1	0	0	0	0	0	0	0	0
LMBRD1	1	0	1	0	0	0	0	0	0	0	0
LOC100653515	1	0	1	0	0	0	0	0	0	0	0
LPIN2	1	0	0	1	0	0	0	0	0	0	0
LRIT2	1	0	1	0	0	0	0	0	0	0	0
LRIT3	1	1	0	0	0	0	0	0	0	0	0
LRP5	1	1	0	0	0	0	0	0	0	0	0
LRRC1	1	0	1	0	0	0	0	0	0	0	0
LRRC17	1	0	0	1	0	0	0	0	0	0	0
LRRC2	1	0	0	1	0	0	0	0	0	0	0
LRRC25	1	1	0	0	0	0	0	0	0	0	0
LRRC31	1	0	0	1	0	0	0	0	0	0	0
LRRC37B	1	0	0	1	0	0	0	0	0	0	0
LRRC41	1	1	0	0	0	0	0	0	0	0	0
LRRC71	1	0	0	0	0	1	0	0	0	0	0
LRRD1	1	1	0	0	0	0	0	0	0	0	0
LRRIQ3	1	0	1	0	0	0	0	0	0	0	0
LRRN1	1	1	0	0	0	0	0	0	0	0	0
LRRN3	1	0	0	0	0	0	1	0	0	0	0
LSP1	1	1	0	0	0	0	0	0	0	0	0
LTA	1	0	1	0	0	0	0	0	0	0	0
LTBP3	1	0	0	1	0	0	0	0	0	0	0
LYPD5	1	0	1	0	0	0	0	0	0	0	0
LYRM2	1	0	1	0	0	0	0	0	0	0	0
LYZL6	1	0	0	1	0	0	0	0	0	0	0
MACC1	1	0	1	0	0	0	0	0	0	0	0
MANEA	1	0	0	1	0	0	0	0	0	0	0
MANSC1	1	0	0	1	0	0	0	0	0	0	0
MAP2	1	0	0	1	0	0	0	0	0	0	0
MAPKBP1	1	0	1	0	0	0	0	0	0	0	0
2021-03-01	1	0	0	1	0	0	0	0	0	0	0
2021-03-08	1	0	1	0	0	0	0	0	0	0	0
MASP1	1	1	0	0	0	0	0	0	0	0	0
MAST4	1	0	0	1	0	0	0	0	0	0	0
MC1R	1	0	0	0	1	0	0	0	0	0	0
MCCC1	1	1	0	0	0	0	0	0	0	0	0
MCM3AP	1	1	0	0	0	0	0	0	0	0	0
MCMDC2	1	1	0	0	0	0	0	0	0	0	0
MCTP1	1	0	0	0	1	0	0	0	0	0	0
ME3	1	1	0	0	0	0	0	0	0	0	0
MEGF11	1	1	0	0	0	0	0	0	0	0	0
METTL10	1	0	0	1	0	0	0	0	0	0	0
METTL25	1	0	1	0	0	0	0	0	0	0	0
MFF	1	0	1	0	0	0	0	0	0	0	0
MFHAS1	1	1	0	0	0	0	0	0	0	0	0
MFI2	1	0	0	1	0	0	0	0	0	0	0
MFSD6	1	0	1	0	0	0	0	0	0	0	0
MFSD9	1	0	0	0	1	0	0	0	0	0	0
MGAT1	1	0	0	1	0	0	0	0	0	0	0
MGMT	1	1	0	0	0	0	0	0	0	0	0
MIA3	1	1	0	0	0	0	0	0	0	0	0
MICAL3	1	0	1	0	0	0	0	0	0	0	0
MIS18BP1	1	1	0	0	0	0	0	0	0	0	0
MLPH	1	1	0	0	0	0	0	0	0	0	0
MLXIPL	1	1	0	0	0	0	0	0	0	0	0
MMAB	1	1	0	0	0	0	0	0	0	0	0
MMP15	1	0	1	0	0	0	0	0	0	0	0
MMP17	1	1	0	0	0	0	0	0	0	0	0
MMP8	1	0	1	0	0	0	0	0	0	0	0
MMRN2	1	0	0	0	0	0	1	0	0	0	0
MMS22L	1	0	1	0	0	0	0	0	0	0	0
MOB3C	1	1	0	0	0	0	0	0	0	0	0
MOGS	1	0	1	0	0	0	0	0	0	0	0
MOK	1	0	0	1	0	0	0	0	0	0	0
MORN2	1	0	0	0	1	0	0	0	0	0	0
MPEG1	1	0	1	0	0	0	0	0	0	0	0
MPHOSPH10	1	1	0	0	0	0	0	0	0	0	0
MRGPRX3	1	0	1	0	0	0	0	0	0	0	0
MROH2B	1	1	0	0	0	0	0	0	0	0	0
MROH6	1	0	1	0	0	0	0	0	0	0	0
MROH9	1	0	0	1	0	0	0	0	0	0	0
MRPL30	1	0	1	0	0	0	0	0	0	0	0
MRPL39	1	0	0	1	0	0	0	0	0	0	0
MRPL52	1	1	0	0	0	0	0	0	0	0	0
MST1R	1	1	0	0	0	0	0	0	0	0	0
MSX2	1	0	1	0	0	0	0	0	0	0	0
MTA1	1	0	0	1	0	0	0	0	0	0	0
MTCH2	1	0	0	1	0	0	0	0	0	0	0
MTHFS	1	0	0	1	0	0	0	0	0	0	0
MTIF3	1	1	0	0	0	0	0	0	0	0	0
MTMR11	1	1	0	0	0	0	0	0	0	0	0
MTMR2	1	1	0	0	0	0	0	0	0	0	0
MTSS1	1	0	1	0	0	0	0	0	0	0	0
MTTP	1	0	0	0	0	1	0	0	0	0	0
MTX1	1	1	0	0	0	0	0	0	0	0	0
MYBPH	1	0	1	0	0	0	0	0	0	0	0
MYH11	1	1	0	0	0	0	0	0	0	0	0
MYO5C	1	1	0	0	0	0	0	0	0	0	0
MYPN	1	0	1	0	0	0	0	0	0	0	0
MYSM1	1	0	0	0	0	0	1	0	0	0	0
NAALADL1	1	0	0	1	0	0	0	0	0	0	0
NALCN	1	0	0	1	0	0	0	0	0	0	0
NAPEPLD	1	0	1	0	0	0	0	0	0	0	0
NAT8	1	0	1	0	0	0	0	0	0	0	0
NBN	1	1	0	0	0	0	0	0	0	0	0
NBPF7	1	0	1	0	0	0	0	0	0	0	0
NCAPG	1	0	1	0	0	0	0	0	0	0	0
NDUFA10	1	1	0	0	0	0	0	0	0	0	0
NDUFAF1	1	0	1	0	0	0	0	0	0	0	0
NEU3	1	0	1	0	0	0	0	0	0	0	0
NGFR	1	0	0	1	0	0	0	0	0	0	0
NHSL1	1	1	0	0	0	0	0	0	0	0	0
NKPD1	1	0	0	1	0	0	0	0	0	0	0
NLRP10	1	0	0	1	0	0	0	0	0	0	0
NLRP8	1	1	0	0	0	0	0	0	0	0	0
NOBOX	1	0	1	0	0	0	0	0	0	0	0
NODAL	1	1	0	0	0	0	0	0	0	0	0
NOM1	1	0	0	1	0	0	0	0	0	0	0
NOP16	1	1	0	0	0	0	0	0	0	0	0
NPNT	1	0	0	0	1	0	0	0	0	0	0
NRN1L	1	0	1	0	0	0	0	0	0	0	0
NSUN4	1	0	0	0	1	0	0	0	0	0	0
NT5C	1	0	0	0	1	0	0	0	0	0	0
NT5E	1	0	1	0	0	0	0	0	0	0	0
NUF2	1	0	0	0	1	0	0	0	0	0	0
NUP133	1	1	0	0	0	0	0	0	0	0	0
NUP205	1	0	0	0	1	0	0	0	0	0	0
NXNL1	1	0	0	1	0	0	0	0	0	0	0
OAF	1	0	1	0	0	0	0	0	0	0	0
OAS2	1	0	1	0	0	0	0	0	0	0	0
ODF4	1	0	0	1	0	0	0	0	0	0	0
OPN4	1	0	0	1	0	0	0	0	0	0	0
OPRM1	1	0	1	0	0	0	0	0	0	0	0
OR10A6	1	1	0	0	0	0	0	0	0	0	0
OR10P1	1	0	1	0	0	0	0	0	0	0	0
OR10W1	1	0	1	0	0	0	0	0	0	0	0
OR11H4	1	0	1	0	0	0	0	0	0	0	0
OR13C8	1	0	0	0	1	0	0	0	0	0	0
OR1L6	1	0	0	1	0	0	0	0	0	0	0
OR2AE1	1	1	0	0	0	0	0	0	0	0	0
OR2C1	1	0	0	0	0	0	1	0	0	0	0
OR2C3	1	0	1	0	0	0	0	0	0	0	0
OR2F1	1	0	1	0	0	0	0	0	0	0	0
OR2T6	1	1	0	0	0	0	0	0	0	0	0
OR4A5	1	0	1	0	0	0	0	0	0	0	0
OR4C16	1	0	1	0	0	0	0	0	0	0	0
OR4N2	1	0	0	0	1	0	0	0	0	0	0
OR51B4	1	0	1	0	0	0	0	0	0	0	0
OR51E1	1	0	0	0	0	0	1	0	0	0	0
OR51F1	1	0	0	0	0	1	0	0	0	0	0
OR52K2	1	0	1	0	0	0	0	0	0	0	0
OR52L1	1	1	0	0	0	0	0	0	0	0	0
OR5AC2	1	0	0	0	0	0	1	0	0	0	0
OR5AK2	1	0	1	0	0	0	0	0	0	0	0
OR5AU1	1	1	0	0	0	0	0	0	0	0	0
OR5B17	1	1	0	0	0	0	0	0	0	0	0
OR5H14	1	1	0	0	0	0	0	0	0	0	0
OR5L1	1	0	0	0	1	0	0	0	0	0	0
OR6C1	1	1	0	0	0	0	0	0	0	0	0
OR6N2	1	1	0	0	0	0	0	0	0	0	0
OR7A17	1	0	0	1	0	0	0	0	0	0	0
OR7C1	1	1	0	0	0	0	0	0	0	0	0
OR7G2	1	1	0	0	0	0	0	0	0	0	0
OR8B12	1	0	0	1	0	0	0	0	0	0	0
OR8K1	1	0	0	1	0	0	0	0	0	0	0
PABPC4L	1	0	1	0	0	0	0	0	0	0	0
PAICS	1	0	0	1	0	0	0	0	0	0	0
PAMR1	1	0	0	0	0	0	1	0	0	0	0
PARL	1	1	0	0	0	0	0	0	0	0	0
PARP14	1	1	0	0	0	0	0	0	0	0	0
PASK	1	0	1	0	0	0	0	0	0	0	0
PAX3	1	0	0	1	0	0	0	0	0	0	0
PCDHA2	1	1	0	0	0	0	0	0	0	0	0
PCDHA4	1	1	0	0	0	0	0	0	0	0	0
PCDHA5	1	0	0	0	0	1	0	0	0	0	0
PCDHAC1	1	1	0	0	0	0	0	0	0	0	0
PCDHB14	1	0	0	1	0	0	0	0	0	0	0
PCDHB15	1	0	1	0	0	0	0	0	0	0	0
PCDHB16	1	0	1	0	0	0	0	0	0	0	0
PCDHB6	1	0	1	0	0	0	0	0	0	0	0
PCDHGA5	1	1	0	0	0	0	0	0	0	0	0
PCDHGA6	1	0	0	1	0	0	0	0	0	0	0
PCDHGB7	1	0	0	1	0	0	0	0	0	0	0
PCK1	1	0	1	0	0	0	0	0	0	0	0
PCLO	1	1	0	0	0	0	0	0	0	0	0
PCNXL4	1	0	0	1	0	0	0	0	0	0	0
PDE4C	1	0	1	0	0	0	0	0	0	0	0
PDE7A	1	0	1	0	0	0	0	0	0	0	0
PEG3	1	0	1	0	0	0	0	0	0	0	0
PET112	1	0	1	0	0	0	0	0	0	0	0
PEX1	1	0	1	0	0	0	0	0	0	0	0
PEX10	1	1	0	0	0	0	0	0	0	0	0
PEX26	1	0	1	0	0	0	0	0	0	0	0
PGLYRP2	1	1	0	0	0	0	0	0	0	0	0
PGLYRP3	1	0	0	0	1	0	0	0	0	0	0
PGP	1	0	1	0	0	0	0	0	0	0	0
PHF1	1	1	0	0	0	0	0	0	0	0	0
PI16	1	1	0	0	0	0	0	0	0	0	0
PIGC	1	0	0	1	0	0	0	0	0	0	0
PIH1D1	1	1	0	0	0	0	0	0	0	0	0
PIK3AP1	1	1	0	0	0	0	0	0	0	0	0
PIK3CA	1	0	1	0	0	0	0	0	0	0	0
PIK3IP1	1	1	0	0	0	0	0	0	0	0	0
PIK3R1	1	0	0	1	0	0	0	0	0	0	0
PINK1	1	0	1	0	0	0	0	0	0	0	0
PITX1	1	0	0	1	0	0	0	0	0	0	0
PKD2L2	1	1	0	0	0	0	0	0	0	0	0
PLA2G4C	1	0	1	0	0	0	0	0	0	0	0
PLA2G7	1	1	0	0	0	0	0	0	0	0	0
PLBD2	1	0	1	0	0	0	0	0	0	0	0
PLCB4	1	1	0	0	0	0	0	0	0	0	0
PLCD1	1	0	1	0	0	0	0	0	0	0	0
PLCH2	1	0	0	1	0	0	0	0	0	0	0
PLEKHM2	1	0	0	1	0	0	0	0	0	0	0
PLEKHS1	1	0	1	0	0	0	0	0	0	0	0
PLXDC2	1	0	0	1	0	0	0	0	0	0	0
PLXND1	1	0	1	0	0	0	0	0	0	0	0
PNLIPRP1	1	0	0	1	0	0	0	0	0	0	0
PNO1	1	1	0	0	0	0	0	0	0	0	0
PNPLA5	1	1	0	0	0	0	0	0	0	0	0
POC1B-GALNT4	1	0	0	1	0	0	0	0	0	0	0
POLG	1	0	0	1	0	0	0	0	0	0	0
POLRMT	1	0	1	0	0	0	0	0	0	0	0
POM121	1	0	1	0	0	0	0	0	0	0	0
POU6F2	1	1	0	0	0	0	0	0	0	0	0
PPAP2C	1	0	1	0	0	0	0	0	0	0	0
PPP1R18	1	1	0	0	0	0	0	0	0	0	0
PPP1R9A	1	1	0	0	0	0	0	0	0	0	0
PPP2R5C	1	0	0	1	0	0	0	0	0	0	0
PRAM1	1	0	1	0	0	0	0	0	0	0	0
PRC1	1	1	0	0	0	0	0	0	0	0	0
PRDM11	1	0	0	1	0	0	0	0	0	0	0
PRDM16	1	0	0	0	1	0	0	0	0	0	0
PRDM6	1	1	0	0	0	0	0	0	0	0	0
PRKACG	1	0	0	1	0	0	0	0	0	0	0
PRKAG3	1	0	0	0	0	1	0	0	0	0	0
PRKCSH	1	0	1	0	0	0	0	0	0	0	0
PROSER2	1	0	1	0	0	0	0	0	0	0	0
PRR15	1	0	0	0	0	1	0	0	0	0	0
PRR16	1	0	1	0	0	0	0	0	0	0	0
PRR18	1	1	0	0	0	0	0	0	0	0	0
PRSS45	1	0	1	0	0	0	0	0	0	0	0
PRSS53	1	0	1	0	0	0	0	0	0	0	0
PSG2	1	0	0	1	0	0	0	0	0	0	0
PSG6	1	0	0	1	0	0	0	0	0	0	0
PSMB4	1	0	1	0	0	0	0	0	0	0	0
PSMB5	1	0	1	0	0	0	0	0	0	0	0
PSMD13	1	0	1	0	0	0	0	0	0	0	0
PSMG4	1	0	0	1	0	0	0	0	0	0	0
PTCRA	1	1	0	0	0	0	0	0	0	0	0
PTGR1	1	0	0	0	1	0	0	0	0	0	0
PTPN12	1	1	0	0	0	0	0	0	0	0	0
PTPRC	1	1	0	0	0	0	0	0	0	0	0
PTPRN2	1	1	0	0	0	0	0	0	0	0	0
PWP1	1	1	0	0	0	0	0	0	0	0	0
PWP2	1	0	1	0	0	0	0	0	0	0	0
PYCRL	1	0	0	0	0	1	0	0	0	0	0
PYGO1	1	0	0	1	0	0	0	0	0	0	0
RAB11FIP1	1	1	0	0	0	0	0	0	0	0	0
RAB36	1	1	0	0	0	0	0	0	0	0	0
RAB3GAP2	1	0	1	0	0	0	0	0	0	0	0
RAD21L1	1	0	0	1	0	0	0	0	0	0	0
RAD23B	1	1	0	0	0	0	0	0	0	0	0
RAMP3	1	0	1	0	0	0	0	0	0	0	0
RASSF10	1	1	0	0	0	0	0	0	0	0	0
RASSF9	1	1	0	0	0	0	0	0	0	0	0
RB1CC1	1	1	0	0	0	0	0	0	0	0	0
RBBP8NL	1	0	1	0	0	0	0	0	0	0	0
RBM23	1	0	1	0	0	0	0	0	0	0	0
RBM47	1	1	0	0	0	0	0	0	0	0	0
RECK	1	1	0	0	0	0	0	0	0	0	0
RECQL5	1	0	0	0	1	0	0	0	0	0	0
RFPL2	1	0	1	0	0	0	0	0	0	0	0
RFX1	1	0	0	0	1	0	0	0	0	0	0
RGS7BP	1	1	0	0	0	0	0	0	0	0	0
RGSL1	1	0	0	1	0	0	0	0	0	0	0
RHOBTB3	1	0	0	0	0	0	1	0	0	0	0
RHOT2	1	0	1	0	0	0	0	0	0	0	0
RICTOR	1	1	0	0	0	0	0	0	0	0	0
RNASE7	1	1	0	0	0	0	0	0	0	0	0
RNASET2	1	1	0	0	0	0	0	0	0	0	0
RNF168	1	1	0	0	0	0	0	0	0	0	0
RNF183	1	0	0	0	1	0	0	0	0	0	0
ROR1	1	0	0	1	0	0	0	0	0	0	0
RPGRIP1	1	0	0	0	1	0	0	0	0	0	0
RPP21	1	0	1	0	0	0	0	0	0	0	0
RPS6KL1	1	1	0	0	0	0	0	0	0	0	0
RRS1	1	0	1	0	0	0	0	0	0	0	0
RTN4	1	0	1	0	0	0	0	0	0	0	0
RTP2	1	1	0	0	0	0	0	0	0	0	0
RWDD3	1	0	0	0	0	0	1	0	0	0	0
RXFP4	1	0	0	0	1	0	0	0	0	0	0
SAMD9	1	0	1	0	0	0	0	0	0	0	0
SCARA3	1	0	1	0	0	0	0	0	0	0	0
SCIN	1	0	1	0	0	0	0	0	0	0	0
SCN5A	1	0	1	0	0	0	0	0	0	0	0
SCRN1	1	0	0	0	1	0	0	0	0	0	0
SCRN2	1	0	0	1	0	0	0	0	0	0	0
SDK2	1	0	1	0	0	0	0	0	0	0	0
SDPR	1	0	0	0	0	1	0	0	0	0	0
SDR39U1	1	0	1	0	0	0	0	0	0	0	0
SEC14L3	1	0	1	0	0	0	0	0	0	0	0
SEC16A	1	1	0	0	0	0	0	0	0	0	0
SELL	1	1	0	0	0	0	0	0	0	0	0
SELP	1	0	1	0	0	0	0	0	0	0	0
SEMA4A	1	0	1	0	0	0	0	0	0	0	0
SEMA5B	1	0	1	0	0	0	0	0	0	0	0
2021-09-14	1	0	0	1	0	0	0	0	0	0	0
SERPINA1	1	0	0	1	0	0	0	0	0	0	0
SERPINA10	1	0	1	0	0	0	0	0	0	0	0
SERPINA5	1	1	0	0	0	0	0	0	0	0	0
SERPINA6	1	0	1	0	0	0	0	0	0	0	0
SERPINF2	1	0	0	1	0	0	0	0	0	0	0
SFR1	1	1	0	0	0	0	0	0	0	0	0
SGCD	1	0	0	1	0	0	0	0	0	0	0
SGSM2	1	0	0	1	0	0	0	0	0	0	0
SH2D3A	1	0	1	0	0	0	0	0	0	0	0
SH2D4B	1	1	0	0	0	0	0	0	0	0	0
SH2D7	1	0	1	0	0	0	0	0	0	0	0
SH3TC1	1	0	0	1	0	0	0	0	0	0	0
SHARPIN	1	1	0	0	0	0	0	0	0	0	0
SHMT1	1	0	1	0	0	0	0	0	0	0	0
SIGIRR	1	0	1	0	0	0	0	0	0	0	0
SIGLEC5	1	0	0	1	0	0	0	0	0	0	0
SIRT6	1	0	0	1	0	0	0	0	0	0	0
SKIV2L	1	0	0	0	1	0	0	0	0	0	0
SLC12A5	1	0	1	0	0	0	0	0	0	0	0
SLC15A2	1	1	0	0	0	0	0	0	0	0	0
SLC17A1	1	1	0	0	0	0	0	0	0	0	0
SLC1A7	1	0	0	0	0	1	0	0	0	0	0
SLC22A10	1	0	0	1	0	0	0	0	0	0	0
SLC22A20	1	1	0	0	0	0	0	0	0	0	0
SLC25A22	1	0	0	1	0	0	0	0	0	0	0
SLC25A27	1	1	0	0	0	0	0	0	0	0	0
SLC25A41	1	1	0	0	0	0	0	0	0	0	0
SLC30A8	1	1	0	0	0	0	0	0	0	0	0
SLC39A11	1	1	0	0	0	0	0	0	0	0	0
SLC39A4	1	1	0	0	0	0	0	0	0	0	0
SLC4A1AP	1	0	1	0	0	0	0	0	0	0	0
SLC4A4	1	1	0	0	0	0	0	0	0	0	0
SLC5A10	1	0	0	1	0	0	0	0	0	0	0
SLC5A9	1	1	0	0	0	0	0	0	0	0	0
SLC6A12	1	0	1	0	0	0	0	0	0	0	0
SLC6A20	1	1	0	0	0	0	0	0	0	0	0
SMARCA2	1	1	0	0	0	0	0	0	0	0	0
SMCR8	1	0	1	0	0	0	0	0	0	0	0
SMG1	1	0	0	0	1	0	0	0	0	0	0
SMG7	1	0	0	0	1	0	0	0	0	0	0
SMPD1	1	0	1	0	0	0	0	0	0	0	0
SMPDL3B	1	0	1	0	0	0	0	0	0	0	0
SMYD2	1	0	1	0	0	0	0	0	0	0	0
SNCG	1	1	0	0	0	0	0	0	0	0	0
SNX21	1	0	0	1	0	0	0	0	0	0	0
SNX31	1	1	0	0	0	0	0	0	0	0	0
SOCS7	1	0	1	0	0	0	0	0	0	0	0
SORBS1	1	0	0	1	0	0	0	0	0	0	0
SORL1	1	0	1	0	0	0	0	0	0	0	0
SOX30	1	0	1	0	0	0	0	0	0	0	0
SPACA7	1	1	0	0	0	0	0	0	0	0	0
SPAG16	1	1	0	0	0	0	0	0	0	0	0
SPATA21	1	0	0	0	1	0	0	0	0	0	0
SPATA22	1	1	0	0	0	0	0	0	0	0	0
SPATA32	1	0	1	0	0	0	0	0	0	0	0
SPATA7	1	1	0	0	0	0	0	0	0	0	0
SPG7	1	0	0	1	0	0	0	0	0	0	0
SPINT3	1	1	0	0	0	0	0	0	0	0	0
SPON2	1	0	1	0	0	0	0	0	0	0	0
SPPL2A	1	0	0	1	0	0	0	0	0	0	0
SPZ1	1	0	0	1	0	0	0	0	0	0	0
SRFBP1	1	1	0	0	0	0	0	0	0	0	0
SRRM4	1	1	0	0	0	0	0	0	0	0	0
SRSF4	1	1	0	0	0	0	0	0	0	0	0
SSX2IP	1	1	0	0	0	0	0	0	0	0	0
ST6GAL2	1	0	0	1	0	0	0	0	0	0	0
STARD13	1	0	1	0	0	0	0	0	0	0	0
STEAP1B	1	0	1	0	0	0	0	0	0	0	0
STK4	1	0	0	1	0	0	0	0	0	0	0
STPG2	1	1	0	0	0	0	0	0	0	0	0
SUGP1	1	1	0	0	0	0	0	0	0	0	0
SUN1	1	0	1	0	0	0	0	0	0	0	0
SYNE4	1	0	0	1	0	0	0	0	0	0	0
SYT16	1	0	1	0	0	0	0	0	0	0	0
SYT8	1	1	0	0	0	0	0	0	0	0	0
SYTL3	1	1	0	0	0	0	0	0	0	0	0
TAMM41	1	1	0	0	0	0	0	0	0	0	0
TANC1	1	0	1	0	0	0	0	0	0	0	0
TANGO6	1	0	0	0	1	0	0	0	0	0	0
TAS1R1	1	0	0	1	0	0	0	0	0	0	0
TAS1R2	1	1	0	0	0	0	0	0	0	0	0
TAS2R31	1	0	0	1	0	0	0	0	0	0	0
TAS2R8	1	1	0	0	0	0	0	0	0	0	0
TBC1D2	1	0	0	0	0	1	0	0	0	0	0
TBC1D9B	1	1	0	0	0	0	0	0	0	0	0
TBRG4	1	1	0	0	0	0	0	0	0	0	0
TBX1	1	1	0	0	0	0	0	0	0	0	0
TBX18	1	1	0	0	0	0	0	0	0	0	0
TCEB2	1	1	0	0	0	0	0	0	0	0	0
TCEB3B	1	1	0	0	0	0	0	0	0	0	0
TCP11L2	1	0	0	1	0	0	0	0	0	0	0
TESK2	1	1	0	0	0	0	0	0	0	0	0
TESPA1	1	0	1	0	0	0	0	0	0	0	0
TEX15	1	0	1	0	0	0	0	0	0	0	0
TFAP2D	1	0	0	1	0	0	0	0	0	0	0
TGFB1	1	0	1	0	0	0	0	0	0	0	0
TGM7	1	1	0	0	0	0	0	0	0	0	0
TH	1	0	1	0	0	0	0	0	0	0	0
THBS4	1	1	0	0	0	0	0	0	0	0	0
THEM5	1	1	0	0	0	0	0	0	0	0	0
THG1L	1	0	1	0	0	0	0	0	0	0	0
TIAM1	1	0	1	0	0	0	0	0	0	0	0
TIMELESS	1	0	1	0	0	0	0	0	0	0	0
TIMM17A	1	0	0	0	1	0	0	0	0	0	0
TJP2	1	1	0	0	0	0	0	0	0	0	0
TLR4	1	1	0	0	0	0	0	0	0	0	0
TLR6	1	0	1	0	0	0	0	0	0	0	0
TMA16	1	1	0	0	0	0	0	0	0	0	0
TMEM105	1	0	1	0	0	0	0	0	0	0	0
TMEM132E	1	0	0	0	1	0	0	0	0	0	0
TMEM181	1	0	0	1	0	0	0	0	0	0	0
TMEM184A	1	0	0	1	0	0	0	0	0	0	0
TMEM213	1	0	0	0	0	1	0	0	0	0	0
TMEM214	1	0	1	0	0	0	0	0	0	0	0
TMEM82	1	0	0	1	0	0	0	0	0	0	0
TMEM88B	1	1	0	0	0	0	0	0	0	0	0
TMF1	1	0	1	0	0	0	0	0	0	0	0
TMIGD2	1	0	0	0	0	1	0	0	0	0	0
TMPRSS11BNL	1	0	1	0	0	0	0	0	0	0	0
TMTC4	1	1	0	0	0	0	0	0	0	0	0
TNFAIP6	1	0	0	0	1	0	0	0	0	0	0
TNFRSF13B	1	1	0	0	0	0	0	0	0	0	0
TNK1	1	1	0	0	0	0	0	0	0	0	0
TNN	1	1	0	0	0	0	0	0	0	0	0
TNRC18	1	0	0	1	0	0	0	0	0	0	0
TP53RK	1	1	0	0	0	0	0	0	0	0	0
TPMT	1	0	0	1	0	0	0	0	0	0	0
TPSG1	1	0	0	0	0	1	0	0	0	0	0
TRAK2	1	0	0	1	0	0	0	0	0	0	0
TREM1	1	0	0	0	0	1	0	0	0	0	0
TRERF1	1	1	0	0	0	0	0	0	0	0	0
TRIB3	1	1	0	0	0	0	0	0	0	0	0
TRIM25	1	0	0	0	1	0	0	0	0	0	0
TRIM5	1	1	0	0	0	0	0	0	0	0	0
TRIM6-TRIM34	1	1	0	0	0	0	0	0	0	0	0
TRIOBP	1	0	1	0	0	0	0	0	0	0	0
TRMT6	1	1	0	0	0	0	0	0	0	0	0
TRPM1	1	1	0	0	0	0	0	0	0	0	0
TSC22D1	1	1	0	0	0	0	0	0	0	0	0
TSPYL4	1	0	1	0	0	0	0	0	0	0	0
TSTD2	1	1	0	0	0	0	0	0	0	0	0
TTC31	1	1	0	0	0	0	0	0	0	0	0
TTC38	1	0	0	1	0	0	0	0	0	0	0
TTC4	1	0	0	1	0	0	0	0	0	0	0
TTI2	1	0	1	0	0	0	0	0	0	0	0
TTLL11	1	1	0	0	0	0	0	0	0	0	0
TUBB1	1	0	0	1	0	0	0	0	0	0	0
TUBD1	1	0	0	1	0	0	0	0	0	0	0
TUSC5	1	0	1	0	0	0	0	0	0	0	0
TYMP	1	0	0	0	1	0	0	0	0	0	0
UBASH3B	1	1	0	0	0	0	0	0	0	0	0
UBP1	1	0	0	0	1	0	0	0	0	0	0
UBR3	1	0	1	0	0	0	0	0	0	0	0
UCK1	1	1	0	0	0	0	0	0	0	0	0
UGT2A3	1	1	0	0	0	0	0	0	0	0	0
UNC13A	1	0	1	0	0	0	0	0	0	0	0
UPK1A	1	0	0	1	0	0	0	0	0	0	0
USB1	1	1	0	0	0	0	0	0	0	0	0
USP20	1	1	0	0	0	0	0	0	0	0	0
USP29	1	1	0	0	0	0	0	0	0	0	0
USP40	1	0	0	1	0	0	0	0	0	0	0
USP44	1	0	1	0	0	0	0	0	0	0	0
USP45	1	0	1	0	0	0	0	0	0	0	0
USP47	1	0	1	0	0	0	0	0	0	0	0
USP6	1	0	0	0	1	0	0	0	0	0	0
VASN	1	0	1	0	0	0	0	0	0	0	0
VEPH1	1	1	0	0	0	0	0	0	0	0	0
VILL	1	1	0	0	0	0	0	0	0	0	0
VPS13C	1	0	0	1	0	0	0	0	0	0	0
VWA3B	1	0	1	0	0	0	0	0	0	0	0
VWDE	1	1	0	0	0	0	0	0	0	0	0
WDHD1	1	0	1	0	0	0	0	0	0	0	0
WDR3	1	0	1	0	0	0	0	0	0	0	0
WDR49	1	0	0	0	1	0	0	0	0	0	0
WNK2	1	0	1	0	0	0	0	0	0	0	0
WNT16	1	0	1	0	0	0	0	0	0	0	0
WWC2	1	0	1	0	0	0	0	0	0	0	0
WWTR1	1	0	0	1	0	0	0	0	0	0	0
XRCC1	1	1	0	0	0	0	0	0	0	0	0
XRN1	1	0	1	0	0	0	0	0	0	0	0
XYLT2	1	1	0	0	0	0	0	0	0	0	0
YIPF7	1	1	0	0	0	0	0	0	0	0	0
ZBBX	1	0	1	0	0	0	0	0	0	0	0
ZBTB42	1	0	1	0	0	0	0	0	0	0	0
ZC3H3	1	1	0	0	0	0	0	0	0	0	0
ZC3HAV1	1	1	0	0	0	0	0	0	0	0	0
ZCCHC14	1	0	1	0	0	0	0	0	0	0	0
ZCCHC9	1	1	0	0	0	0	0	0	0	0	0
ZFHX3	1	0	1	0	0	0	0	0	0	0	0
ZFP36L2	1	0	1	0	0	0	0	0	0	0	0
ZFP62	1	0	0	1	0	0	0	0	0	0	0
ZFP69B	1	0	1	0	0	0	0	0	0	0	0
ZHX3	1	1	0	0	0	0	0	0	0	0	0
ZKSCAN2	1	1	0	0	0	0	0	0	0	0	0
ZKSCAN3	1	0	0	0	1	0	0	0	0	0	0
ZNF106	1	1	0	0	0	0	0	0	0	0	0
ZNF132	1	0	0	1	0	0	0	0	0	0	0
ZNF177	1	0	0	1	0	0	0	0	0	0	0
ZNF180	1	0	1	0	0	0	0	0	0	0	0
ZNF208	1	1	0	0	0	0	0	0	0	0	0
ZNF22	1	0	0	1	0	0	0	0	0	0	0
ZNF224	1	0	1	0	0	0	0	0	0	0	0
ZNF23	1	0	1	0	0	0	0	0	0	0	0
ZNF235	1	1	0	0	0	0	0	0	0	0	0
ZNF268	1	1	0	0	0	0	0	0	0	0	0
ZNF404	1	0	1	0	0	0	0	0	0	0	0
ZNF407	1	1	0	0	0	0	0	0	0	0	0
ZNF439	1	0	0	0	1	0	0	0	0	0	0
ZNF445	1	0	0	1	0	0	0	0	0	0	0
ZNF462	1	0	1	0	0	0	0	0	0	0	0
ZNF497	1	0	1	0	0	0	0	0	0	0	0
ZNF502	1	0	0	1	0	0	0	0	0	0	0
ZNF517	1	0	1	0	0	0	0	0	0	0	0
ZNF518B	1	0	1	0	0	0	0	0	0	0	0
ZNF519	1	1	0	0	0	0	0	0	0	0	0
ZNF527	1	1	0	0	0	0	0	0	0	0	0
ZNF530	1	0	0	0	0	0	1	0	0	0	0
ZNF544	1	0	1	0	0	0	0	0	0	0	0
ZNF572	1	0	0	0	1	0	0	0	0	0	0
ZNF596	1	1	0	0	0	0	0	0	0	0	0
ZNF613	1	0	1	0	0	0	0	0	0	0	0
ZNF614	1	1	0	0	0	0	0	0	0	0	0
ZNF616	1	0	1	0	0	0	0	0	0	0	0
ZNF641	1	1	0	0	0	0	0	0	0	0	0
ZNF654	1	1	0	0	0	0	0	0	0	0	0
ZNF665	1	0	1	0	0	0	0	0	0	0	0
ZNF679	1	0	1	0	0	0	0	0	0	0	0
ZNF683	1	1	0	0	0	0	0	0	0	0	0
ZNF695	1	1	0	0	0	0	0	0	0	0	0
ZNF700	1	1	0	0	0	0	0	0	0	0	0
ZNF75A	1	0	0	0	1	0	0	0	0	0	0
ZNF77	1	0	0	0	1	0	0	0	0	0	0
ZNF79	1	1	0	0	0	0	0	0	0	0	0
ZNF80	1	0	0	1	0	0	0	0	0	0	0
ZNF804A	1	0	0	1	0	0	0	0	0	0	0
ZNF92	1	1	0	0	0	0	0	0	0	0	0
ZNFX1	1	0	1	0	0	0	0	0	0	0	0
ZSCAN31	1	1	0	0	0	0	0	0	0	0	0
ZWINT	1	0	1	0	0	0	0	0	0	0	0
Sum	5400	540	540	540	540	540	540	540	540	540	540
